# Supplementary material for: Radiographic Evaluation of Keel Bone Damage in Laying Hens—Morphologic and Temporal Observations in a Longitudinal Study
Source: Front Vet Sci. 2020 Mar 12;7:129. doi: 10.3389/fvets.2020.00129 (PMC7081720; doi:10.3389/fvets.2020.00129)
Supplement: Data Sheet S1 — Raw data used for the study. [file Data_Sheet_1.xlsx]

## Sheet: Description of variables
Variable	Description
Strain	Strain / breed * LSL = Lohmann Selected Leghorn * LB = Lohmann Brown
Pen	Pen ID * 1-10
Hen ID	Hen ID * 1-150
Lesion ID	Lesion ID * If multiple lesions within one hen
Phase	Phase when lesion was detected * 1-11
Localization1	Localization (bone area) * A * B * C * D * E
Localization2	Localization (directional) * dorsal * cranial * caudal * lateral * kink formation
Fx	Fracture yes / no * x = yes * - = no
Fx later	Fractured at later time point yes / no * x = yes * - = no
Dislocation	Dislocation of fragment * (-) no dislocation * caud (caudal) * cran (cranial) * (ventral) * (dorsal) * dcaud (dorso-caudal) * dcran (dorso-cranial) * dlat (dorsolateral) * drot (dorsal rotated) * (lateral) * vcaud (ventro-caudal) * vcran (ventro-cranial)
Dislocation later	Dislocated at later time point * x = yes * - = no
Angulation	* (-) KEINE Winkelung * dd = angulation to dorsal at detection, remains to dorsal until end of study * vv = angulation to ventral at detection, remains to ventral until end of study * 0d = no angulation at detection, later angulation to dorsal * 0v = no angulation at detection, later angulation to ventral * vd = angulation to ventral at detection, angulation to dorsal at end of study * dv = angul…
Sclerosis	Indication of stress to the bone at detection * x = yes * - = no
Deformation	Abnormal deformation of bone (not necessarily from lesion) * new bone formation * stump formation * lateral deformation
Intendation	Intendation at ventral side of the keel * letters indicate localization (v = ventral) * (-) no intendation
Characterization	Lesion characterization * Fx = Fracture * Deformation * Intendation * Sclerosis * New bone formation * Kink formation
Type	Fracture type * Comminuted * Transverse * Oblique * Butterfly * Greenstick
Fx later (Phase)	Fractured at later time point (if no fracture present at detection of lesion)? * yes / no * number in parentheses indicates phase
Re-fracture	Re-fractured at the same location or directly at callus into previous Fx? * yes / no * number in parentheses indicates phase
Duration Fx later	Duration (number of phases) between sclerosis/no Fx until Fx occurrence
Callus start	Phase when callus starts to form
Callus stop	Phase when callus remains constant * b = end of study
Callus re-start	Phase when callus formation re-started after remaining constant
Callus at detection	Callus already present at detection? * yes / no
Duration Callus start	Duration (number of phases) from lesion detection until callus formation * k = no callus
Duration Callus stop	Duration (number of phases) from callus formation until remaining constant * k = no callus * b = end of study * n = not assessable
Swelling	Soft tissue swelling at time point of lesion occurrence?
Length P1	Length of the keel in P1 (in mm)
Length P11	Length of the keel in P11 (in mm)
Length difference	Length difference P11-P1
Fracture gap start	Phase when visible fracture gap was detected * k = no fracture gap * n = not assessable * 0 = healed or almost healed fracture at detection
Fracture gap stop	Phase when fracture gap was not visible anymore * k = no fracture gap * n = not assessable * 0 = healed or almost healed fracture at detection
Duration healing (phases)	Duration (number of phases) until fracture gap healed * n = not healed * k = no fracture gap * b = not assessable * 0 = healed or almost healed fracture at detection
Duration healing (weeks)	Healing duration in weeks (assuming 4 weeks between phases) * k = no fracture gap * n = not assessable * 0 = healed or almost healed fracture at detection
Mortality	Phase of death
Total lesions	Total number of lesions per hen at the end of study
Total fractures	Total number of fractures per hen at the end of study

## Sheet: Raw Data
Strain	Pen	Hen ID	Lesion ID	Phase	Localization1	Localization2	Fx	Fx later	Dislocation	Dislocation later	Angulation	Sclerosis	Deformation	Intendation	Characterization	Type	Fx later (Phase)	Re-fracture	Duration Fx later	Callus start	Callus stop	Callus re-start	Callus at detection	Duration Callus start	Duration Callus stop	Swelling	Length P1	Length P11	Length difference	Fracture gap start	Fracture gap stop	Duration healing (phases)	Duration healing (weeks)	Mortality	Total lesions	Total fractures
LSL	1	1	1	1	A-B	1 (ventral)	-	-	-	-	-	x	-	-	Sclerosis		no			-	-		no	k	k	no	107	97.2	-9.8	k	k	k	k	12	3	2
LSL	1	1	3	5	E	5 (complete ventral to dorsal)	x	x	-	x	vv	x	-	-	Fx	Comminuted-Fx		yes (9)		5	12		yes	0	7	yes				4	5	1	4
LSL	1	1	2	10	C	1 (ventral)	x	x	-	-	vv	x	-	-	Fx	Transverse-Fx				10	10		yes	0	0	no				9	n	n	n
LSL	1	2	1	4	E	5 (complete ventral to dorsal)	x	x	-	-	vv	x	-	-	Fx	Transverse-Fx				6	11		no	1	5	yes	118	117	-1	4	5	1	4		1	1
LSL	1	3	1	2	C	5 (complete ventral to dorsal)	x	x	vcran	-	vd	x	-	-	Fx	Oblique-Fx				2	12		yes	0	9	no	118	107	-11	2	9	7	28		1	1
LSL	1	4	1	6	A	1 (ventral)	-	-	-	-	-	x	-	-	Sclerosis		no			-	-		no	k	k	no	117	108	-9	k	k	k	k		5	4
LSL	1	4	2	4	E	5 (complete ventral to dorsal)	x	x	-	-	vv	x	-	-	Fx	Oblique-Fx				-	-		no	k	k	no				4	6	2	8
LSL	1	4	3	6	C	5 (complete ventral to dorsal)	x	x	dcaud	-	-	x	-	-	Fx	Transverse-Fx		yes (11)		6	12		yes	0	6	no				5	6	1	4
LSL	1	4	4	7	C	5 (complete ventral to dorsal)	x	x	dcaud	-	-	x	-	-	Fx	Transverse-Fx		yes (9)		8	12		no	1	4	no				6	8	2	8
LSL	1	4	5	11	C	5 (complete ventral to dorsal)	x	x	dcran	-	dd	x	-	-	Fx	Transverse-Fx				11	12		yes	0	1	no				10	11	1	4
LSL	1	5	1	2	E	Kink formation	-	-	-	-	vv	-	-	-	Kink formation		no			-	-		no	k	k	no	115	107	-8	k	k	k	k		3	2
LSL	1	5	2	3	C	5 (complete ventral to dorsal)	x	x	caud	-	-	x	-	-	Fx	Transverse-Fx		yes (7)		3	4		yes	0	1	yes				3	5	2	8
LSL	1	5	3	7	A	1 (ventral)	x	x	-	-	-	x	-	-	Fx	Oblique-Fx				-	-		no	k	k	yes				6	9	3	12
LSL	1	6	1	7	C	5 (complete ventral to dorsal)	x	x	caud	-	-	x	-	-	Fx	Transverse-Fx				7	8		yes	0	1	yes	117	113	-4	6	7	1	4		2	2
LSL	1	6	2	10	A-B	1 (ventral)	x	x	cran	-	vv	x	-	-	Fx	Oblique-Fx				10	11		yes	0	1	no				0	0	0	0
LSL	1	7	1	3	E	Kink formation	-	x	-	-	vv	x	-	-	Kink formation		yes (10)		6	-	-		no	k	k	no	116	109	-7	k	k	k	k		4	4
LSL	1	7	2	7	B-C	5 (complete ventral to dorsal)	x	x	d	-	dd	x	-	-	Fx	Transverse-Fx		yes (9)		7	9		yes	0	2	no				6	n	n	n
LSL	1	7	3	7	C	2 (dorsal)	x	x	-	-	-	x	-	-	Fx	Oblique-Fx		yes (10)		7	8		yes	0	1	no				6	7	1	4
LSL	1	7	4	10	A	1 (ventral)	-	x	-	-	-	x	-	-	Sclerosis		yes (11)		1	-	-		no	k	k	no				k	k	k	k
LSL	1	8	1	1	A-B	1 (ventral)	-	-	-	-	-	x	-	A-B v	Intendation		no			-	-		no	k	k	no	118	109	-9	k	k	k	k		3	2
LSL	1	8	2	2	E	5 (complete ventral to dorsal)	x	x	-	-	vv	x	-	-	Fx	Transverse-Fx				2	3		yes	0	1	no				2	n	n	n
LSL	1	8	3	11	C	5 (complete ventral to dorsal)	x	x	d	-	dd	x	-	-	Fx	Transverse-Fx				11	12		yes	0	1	no				0	0	0	0
LSL	1	9	1	3	C	2 (dorsal)	-	-	-	-	dd	x	x (new bone formation)	-	New bone formation		no			3	6		yes	0	2	yes	112	110	-2	k	k	k	k		6	3
LSL	1	9	2	4	C	2 (dorsal)	-	-	-	-	-	x	x (new bone formation)	-	New bone formation		no			4	7		yes	0	2	no				k	k	k	k
LSL	1	9	3	5	E	Kink formation	-	-	-	-	vv	-	-	-	Kink formation		no			5	-		yes	0	n	no				k	k	k	k
LSL	1	9	4	12	A	1 (ventral)	x	x	-	-	-	x	-	-	Fx	Oblique-Fx				-	-		no	k	k	no				11	n	n	n
LSL	1	9	5	12	A	1 (ventral)	x	x	-	-	-	-	-	-	Fx	Oblique-Fx				-	-		no	k	k	no				11	n	n	n
LSL	1	9	6	12	A-B	1 (ventral)	x	x	-	-	-	x	-	-	Fx	Oblique-Fx				-	-		no	k	k	no				11	n	n	n
LSL	1	10	1	2	E	5 (complete ventral to dorsal)	x	x	-	-	vv	-	-	-	Fx	Transverse-Fx				5	6		no	3	1	no	109	107	-2	2	4	2	8		4	4
LSL	1	10	2	3	C	2 (dorsal)	x	x	-	-	-	x	-	-	Fx	Greenstick-Fx				3	4		yes	0	1	no				0	0	0	0
LSL	1	10	4	4	D	6 (complete ventral to cranial)	x	x	-	-	-	-	-	-	Fx	Oblique-Fx				6	7		no	1	1	yes				4	5	1	4
LSL	1	10	3	6	C	5 (complete ventral to dorsal)	x	x	vcran	-	dd	x	-	-	Fx	Transverse-Fx		yes (12)		-	-		no	k	k	no				0	0	0	0
LSL	1	11	1	7	E	Kink formation	-	-	-	-	vv	-	-	-	Kink formation		no			7	-		yes	0	n	no	108	107	-1	k	k	k	k		1	0
LSL	1	12	1	3	E	5 (complete ventral to dorsal)	x	x	-	-	vv	-	-	-	Fx	Transverse-Fx				-	-		no	k	k	no	115	110	-5	3	6	3	12		3	3
LSL	1	12	2	3	C	5 (complete ventral to dorsal)	x	x	-	-	dd	x	-	-	Fx	Transverse-Fx				3	12		yes	0	8	no				3	11	8	32
LSL	1	12	3	11	A	1 (ventral)	x	x	-	-	-	x	-	-	Fx	Comminuted-Fx				11	-		yes	0	n	no				10	11	1	4
LSL	1	13	1	3	E	Kink formation	-	x	-	x	vv	-	-	-	Kink formation		yes (4)	yes (10)	1	4	12		no	1	7	no	119	107	-12	k	k	k	k		3	3
LSL	1	13	2	12	C	5 (complete ventral to dorsal)	x	x	dcaud	-	vv	x	-	-	Fx	Comminuted-Fx				-	-		no	k	k	yes				11	n	n	n
LSL	1	13	3	9	A	1 (ventral)	-	x	-	-	-	x	-	-	Sclerosis		yes (11)		2	9	-		yes	0	n	no				k	k	k	k
LSL	1	14	1	5	E	Kink formation	-	-	-	-	vv	-	-	-	Kink formation		no			7	12		no	1	5	yes	111	105	-6	k	k	k	k		5	4
LSL	1	14	2	7	C	5 (complete ventral to dorsal)	-	x	-	-	-	x	-	-	Sclerosis		yes (8)		1	8	12		no	1	4	no				k	k	k	k
LSL	1	14	3	9	A-B	1 (ventral)	-	x	-	-	-	x	-	-	Sclerosis		yes (10)		1	-	-		no	k	k	no				k	k	k	k
LSL	1	14	4	10	A	1 (ventral)	x	x	-	-	-	x	-	-	Fx	Greenstick-Fx				-	-		no	k	k	no				9	10	1	4
LSL	1	14	5	10	B	1 (ventral)	x	x	-	-	-	x	-	-	Fx	Greenstick-Fx				-	-		no	k	k	no				9	n	n	n
LSL	1	15	1	4	C	5 (complete ventral to dorsal)	x	x	d	-	-	x	-	-	Fx	Transverse-Fx		yes (5)		4	12		yes	0	7	no	113	112	-1	4	5	1	4		3	3
LSL	1	15	2	11	C	5 (complete ventral to dorsal)	-	x	-	-	-	x	-	-	Sclerosis		yes (12)		1	-	-		no	k	k	no				k	k	k	k
LSL	1	15	3	12	A	1 (ventral)	x	x	-	-	-	x	-	-	Fx	Oblique-Fx				12	-		yes	0	b	no				11	n	n	n
LSL	2	16	1	2	C	2 (dorsal)	x	x	-	-	-	x	-	-	Fx	Comminuted-Fx				4	12		no	2	7	no	109	103	-6	2	n	n	n		3	3
LSL	2	16	2	2	C	2 (dorsal)	x	x	-	-	-	x	-	-	Fx	Oblique-Fx				3	12		no	1	8	no				0	0	0	0
LSL	2	16	3	4	E	Kink formation	-	x	-	-	vv	x	-	-	Kink formation		yes (8)		4	-	-		no	k	k	yes				k	k	k	k
LSL	2	17	1	3	C	5 (complete ventral to dorsal)	x	x	dcaud	-	dv	x	-	-	Fx	Transverse-Fx				3	12		yes	0	8	yes	121	104	-17	3	5	2	8		5	3
LSL	2	17	2	3	C	5 (complete ventral to dorsal)	x	x	vcaud	-	vv	x	-	-	Fx	Transverse-Fx				3	12		yes	0	8	yes				3	5	2	8
LSL	2	17	3	4	C-E	2 (dorsal)	-	-	-	-	-	x	-	-	Sclerosis		no			-	-		no	k	k	no				k	k	k	k
LSL	2	17	4	6	A	1 (ventral)	x	x	-	-	-	x	-	-	Fx	Oblique-Fx		yes (10)		6	-		yes	0	n	no				5	n	n	n
LSL	2	17	5	9	B-C	1 (ventral)	-	-	-	-	-	x	-	B-C v	Sclerosis		no			-	-		no	k	k	no				k	k	k	k
LSL	2	18	1	7	A-B	1 (ventral)	x	x	-	-	-	x	-	-	Fx	Greenstick-Fx		yes (12)		7	8		yes	0	1	no	118	122	4	6	9	3	12		3	3
LSL	2	18	2	7	B	1 (ventral)	x	x	-	-	-	-	-	-	Fx	Oblique-Fx				-	-		no	k	k	no				6	11	5	20
LSL	2	18	3	12	A	1 (ventral)	x	x	-	-	-	-	-	-	Fx	Oblique-Fx				-	-		no	k	k	no				11	n	n	n
LSL	2	19	1	3	E	5 (complete ventral to dorsal)	x	x	-	-	vv	x	-	-	Fx	Transverse-Fx				3	4		yes	0	1	yes	111	103	-8	3	4	1	4		3	3
LSL	2	19	2	4	A	1 (ventral)	-	x	-	-	-	x	-	-	Sclerosis		yes (6)	yes (9)	1	-	-		no	k	k	no				k	k	k	k
LSL	2	19	3	6	C	5 (complete ventral to dorsal)	x	x	d	-	dv	-	-	-	Fx	Comminuted-Fx				6	11		yes	0	5	yes				5	7	2	8
LSL	2	20	1	6	E	4 (caudal)	-	-	-	-	vv	-	x (stump formation)	-	Deformation		no			-	-		no	k	k	no	111	110	-1	k	k	k	k		3	2
LSL	2	20	2	9	C	5 (complete ventral to dorsal)	x	x	d	-	-	x	-	-	Fx	Oblique-Fx				9	12		yes	0	3	no				8	10	2	8
LSL	2	20	3	9	A-B	1 (ventral)	x	x	-	-	-	x	-	-	Fx	Oblique-Fx				9	12		yes	0	3	yes				8	10	2	8
LSL	2	21	1	3	C	5 (complete ventral to dorsal)	x	x	-	-	vv	x	-	-	Fx	Oblique-Fx		yes (6)		3	5	6	yes	0	2	no	116	112	-4	3	4	1	4		3	3
LSL	2	21	2	4	E	5 (complete ventral to dorsal)	x	x	d	-	vv	x	-	-	Fx	Oblique-Fx				4	5	12	yes	0	1	yes				0	0	0	0
LSL	2	21	3	12	A	1 (ventral)	x	x	-	-	-	x	-	-	Fx	Oblique-Fx				-	-		no	k	k	no				11	n	n	n
LSL	2	22	1	2	A	1 (ventral)	-	x	-	-	-	x	-	-	Sclerosis		yes (3)	yes (6)	1	4	5		no	2	1	no				k	k	k	k		4	3
LSL	2	22	2	2	C	5 (complete ventral to dorsal)	x	x	caud	-	vv	x	-	-	Fx	Transverse-Fx				2	5		yes	0	3	yes	113	107	-6	2	6	4	16	P11
LSL	2	22	3	7	E	Kink formation	-	-	-	-	dd	-	-	-	Kink formation		no			-	-		no	k	k	no				k	k	k	k
LSL	2	22	4	8	E	5 (complete ventral to dorsal)	x	x	d	-	-	x	-	-	Fx	Transverse-Fx				8	10		yes	0	2	no				7	n	n	n
LSL	2	23	1	4	C	5 (complete ventral to dorsal)	x	x	v	-	-	-	-	-	Fx	Transverse-Fx				5	7		no	1	2	no	116	117	1	4	5	1	4		4	4
LSL	2	23	2	4	C	5 (complete ventral to dorsal)	x	x	-	-	-	x	-	-	Fx	Oblique-Fx				5	6		no	1	1	no				4	7	3	12
LSL	2	23	3	5	C	5 (complete ventral to dorsal)	x	x	d	-	-	x	-	-	Fx	Transverse-Fx		yes (10)		5	7		yes	0	2	no				4	n	n	n
LSL	2	23	4	8	A	1 (ventral)	x	x	-	-	-	x	-	-	Fx	Oblique-Fx				-	-		no	k	k	no				7	9	2	8
LSL	2	24	1	6	C	5 (complete ventral to dorsal)	x	x	d	-	-	x	-	-	Fx	Comminuted-Fx		yes (11)		7	12		no	1	5	no	117	114	-3	5	n	n	n		2	1
LSL	2	24	2	4	A-B	1 (ventral)	-	-	-	-	-	-	x (new bone formation)	-	New bone formation		no			4	4		yes	0	0	no				k	k	k	k
LSL	2	25	1	3	E	5 (complete ventral to dorsal)	x	x	d	-	vv	x	-	-	Fx	Transverse-Fx				4	5		no	1	1	no				0	0	0	0		4	4
LSL	2	25	2	4	C	5 (complete ventral to dorsal)	x	x	-	-	dd	x	-	-	Fx	Oblique-Fx				4	5	7	yes	0	1	yes	117	110	-7	4	n	n	n
LSL	2	25	3	4	C	5 (complete ventral to dorsal)	x	x	v	-	vv	x	-	-	Fx	Oblique-Fx				4	12		yes	0	7	yes				4	5	1	4
LSL	2	25	4	6	A	1 (ventral)	-	x	-	-	-	x	-	-	Sclerosis		yes (7)		1	7	8		no	1	1	no				k	k	k	k
LSL	2	26	1	9	E	Kink formation	-	-	-	-	vv	x	-	-	Kink formation		no			-	-		no	k	k	no	116	118	2	k	k	k	k		1	0
LSL	2	27	1	1	C	2 (dorsal)	-	-	-	-	-	x	x (new bone formation)	-	New bone formation		no			1	2	11	yes	0	1	no	113	109	-4	k	k	k	k		4	1
LSL	2	27	2	2	C	2 (dorsal)	x	x	-	-	dd	x	-	-	Fx	Oblique-Fx				3	12		no	1	8	no				2	4	2	8
LSL	2	27	3	4	E	Kink formation	-	-	-	-	vv	-	-	-	Kink formation		no			-	-		no	k	k	no				k	k	k	k
LSL	2	27	4	4	A-B	1 (ventral)	-	-	-	-	-	x	-	A-B v	Sclerosis		no			-	-		no	k	k	no				k	k	k	k
LSL	2	28	1	1	E	5 (complete ventral to dorsal)	x	x	d	-	-	x	-	-	Fx	Transverse-Fx		yes (5/12)		8	12		no	6	4	no	112	115	3	0	0	0	0		3	3
LSL	2	28	2	2	C	1 (ventral)	x	x	-	-	0d	-	-	-	Fx	Oblique-Fx		yes (6/10)		9	12		no	6	3	yes				2	n	n	n
LSL	2	28	3	6	A-B	1 (ventral)	x	x	-	-	vv	x	-	-	Fx	Oblique-Fx				-	-		no	k	k	yes				n	n	n	b
LSL	2	29	1	3	C	5 (complete ventral to dorsal)	x	x	d	-	dd	-	-	-	Fx	Transverse-Fx				4	7		no	1	2	no	113	116	3	3	4	1	4		3	3
LSL	2	29	2	5	A	1 (ventral)	x	x	-	x	-	x	-	-	Fx	Oblique-Fx		yes (6)		5	8		yes	0	3	no				4	7	3	12
LSL	2	29	3	7	C	5 (complete ventral to dorsal)	x	x	-	-	-	x	-	-	Fx	Transverse-Fx				7	8		yes	0	1	no				6	9	3	12
LSL	2	30	1	1	C	2 (dorsal)	-	x	-	-	-	x	-	-	Sclerosis		yes (2)		1	3	8		no	2	4	no	122	112	-10	k	k	k	k	P12	4	4
LSL	2	30	2	8	C	5 (complete ventral to dorsal)	x	x	d	-	vv	x	-	-	Fx	Transverse-Fx				9	10		no	1	1	no				7	11	4	16
LSL	2	30	3	9	E	5 (complete ventral to dorsal)	x	x	-	-	vv	-	-	-	Fx	Transverse-Fx				-	-		no	k	k	no				8	9	1	4
LSL	2	30	4	8	A-B	1 (ventral)	-	x	-	-	-	x	-	-	Sclerosis		yes (11)		3	10	11		no	2	1	no				k	k	k	k
LSL	3	31	1	4	C	5 (complete ventral to dorsal)	x	x	dcaud	-	vv	x	-	-	Fx	Comminuted-Fx				4	7		yes	0	2	yes	111	106	-5	4	5	1	4		3	3
LSL	3	31	2	10	E	5 (complete ventral to dorsal)	x	x	d	-	dd	-	-	-	Fx	Oblique-Fx		yes (11)		12	b		no	2	b	no				0	0	0	0
LSL	3	31	3	11	A-B	1 (ventral)	-	x	-	-	-	x	-	-	Sclerosis		yes (12)		1	-	-		no	k	k	no				k	k	k	k
LSL	3	32	1	1	C	5 (complete ventral to dorsal)	x	x	d	-	-	x	-	-	Fx	Transverse-Fx				1	8		yes	0	6	no	110	103	-7	1	2	1	4		3	2
LSL	3	32	2	3	E	Kink formation	-	-	-	-	dd	x	x (new bone formation)	-	Kink formation		no			3	-		yes	0	n	no				k	k	k	k
LSL	3	32	3	4	C	5 (complete ventral to dorsal)	x	x	dcaud	-	vv	x	-	-	Fx	Transverse-Fx		yes (9)		4	6	10	yes	0	1	yes				4	5	1	4
LSL	3	33	1	2	C	2 (dorsal)	x	x	-	-	dv	x	-	-	Fx	Oblique-Fx				3	6		no	1	2	no	116	113	-3	2	3	1	4		5	4
LSL	3	33	2	4	C	5 (complete ventral to dorsal)	x	x	v	-	-	x	-	-	Fx	Transverse-Fx				4	6		yes	0	1	no				4	5	1	4
LSL	3	33	3	4	E	Kink formation	-	-	-	-	vv	-	-	-	Kink formation		no			8	12		no	3	4	no				k	k	k	k
LSL	3	33	5	7	A-B	1 (ventral)	x	x	-	-	-	x	-	-	Fx	Oblique-Fx				-	-		no	k	k	no				6	7	1	4
LSL	3	33	4	9	C	5 (complete ventral to dorsal)	x	x	d	-	vv	x	-	-	Fx	Transverse-Fx				10	11		no	1	1	no				8	11	3	12
LSL	3	34	1	2	C	5 (complete ventral to dorsal)	x	x	d	-	-	-	-	-	Fx	Oblique-Fx		yes (7)		2	12		yes	0	9	yes	117	107	-10	2	7	5	20		5	2
LSL	3	34	2	3	D	6 (complete ventral to cranial)	-	-	-	-	-	x	-	-	Sclerosis		no			-	-		no	k	k	no				k	k	k	k
LSL	3	34	3	10	A	1 (ventral)	x	x	-	-	-	x	-	-	Fx	Oblique-Fx				-	-		no	k	k	no				9	11	2	8
LSL	3	34	4	9	A	1 (ventral)	-	-	-	-	-	x	-	-	Sclerosis		no			-	-		no	k	k	no				k	k	k	k
LSL	3	34	5	9	C	Kink formation	-	-	-	-	dd	-	-	-	Kink formation		no			12	b		no	3	b	no				k	k	k	k
LSL	3	35	1	3	C	2 (dorsal)	x	x	-	x	dd	x	-	-	Fx	Transverse-Fx		yes (8)		3	5	9	yes	0	2	no	116	113	-3	0	0	0	0		4	2
LSL	3	35	2	10	C	2 (dorsal)	x	x	-	-	dd	x	-	-	Fx	Oblique-Fx				11	12		no	1	1	no				0	0	0	0
LSL	3	35	3	10	E	Kink formation	-	-	-	-	vv	-	-	-	Kink formation		no			-	-		no	k	k	no				k	k	k	k
LSL	3	35	4	5	C	1 (ventral)	-	-	-	-	-	x	-	-	Sclerosis		no			-	-		no	k	k	no				k	k	k	k
LSL	3	36	1	4	E	5 (complete ventral to dorsal)	x	x	-	-	dd	-	-	-	Fx	Transverse-Fx				4	12		yes	0	7	no	110	91.1	-18.9	4	6	2	8		2	2
LSL	3	36	2	6	C	5 (complete ventral to dorsal)	x	x	v	-	vv	x	-	-	Fx	Transverse-Fx		yes (10)		6	12		yes	0	6	yes				0	0	0	0
LSL	3	37	1	6	C	2 (dorsal)	x	x	-	-	-	x	-	-	Fx	Oblique-Fx				6	7		yes	0	1	no	116	116	0	5	6	1	4		1	1
LSL	3	38	1	4	C	5 (complete ventral to dorsal)	x	x	-	-	dd	x	-	-	Fx	Transverse-Fx				8	12		no	3	4	no	112	106	-6	4	5	1	4		3	3
LSL	3	38	2	8	E	5 (complete ventral to dorsal)	x	x	d	-	vv	-	-	-	Fx	Transverse-Fx				8	9		yes	0	1	no				0	0	0	0
LSL	3	38	3	9	A-B	1 (ventral)	x	x	-	-	-	x	-	A-B v	Fx	Oblique-Fx				-	-		no	k	k	no				8	11	3	12
LSL	3	39	1	2	C	5 (complete ventral to dorsal)	x	x	-	-	dv	x	-	-	Fx	Transverse-Fx		yes (4)		2	12		yes	0	9	no	107	98	-9	2	3	1	4		3	2
LSL	3	39	2	4	E	Kink formation	-	-	-	-	dd	x	-	-	Kink formation		no			4	12		yes	0	7	yes				k	k	k	k
LSL	3	39	3	3	A-B	1 (ventral)	x	x	-	-	-	x	-	A-B v	Fx	Oblique-Fx				-	-		no	k	k	no				3	4	1	4
LSL	3	40	1	4	C	2 (dorsal)	-	x	-	-	dd	-	x (new bone formation)	-	New bone formation		yes (7)		3	4	8		yes	0	3	no	109	104	-5	k	k	k	k		2	1
LSL	3	40	2	9	E	Kink formation	-	-	-	-	vv	-	-	-	Kink formation		no			-	-		no	k	k	no				k	k	k	k
LSL	3	41	1	3	C	5 (complete ventral to dorsal)	x	x	d	-	vv	x	-	-	Fx	Oblique-Fx		yes (9)		3	10		yes	0	6	no	116	116	0	3	5	2	8		3	2
LSL	3	41	2	7	E	Kink formation	-	-	-	-	dd	-	-	-	Kink formation		no			-	-		no	k	k	no				k	k	k	k
LSL	3	41	3	9	A	1 (ventral)	x	x	-	-	-	x	-	-	Fx	Oblique-Fx				-	-		no	k	k	no				8	9	1	4
LSL	3	42	1	4	C	5 (complete ventral to dorsal)	x	x	-	-	dd	x	-	-	Fx	Transverse-Fx		yes (6)		4	12		yes	0	7	no	116	113	-3	4	4	0	0		2	1
LSL	3	42	2	12	E	Kink formation	-	-	-	-	vv	-	-	-	Kink formation		no			-	-		no	k	k	no				k	k	k	k
LSL	3	43	1	4	C	5 (complete ventral to dorsal)	x	x	v	-	vv	x	-	-	Fx	Transverse-Fx		yes (7)		4	12		yes	0	7	no	112	108	-4	4	4	0	0		3	3
LSL	3	43	2	6	C-E	5 (complete ventral to dorsal)	x	x	-	-	dd	x	-	-	Fx	Oblique-Fx				6	12		yes	0	6	no				5	8	3	12
LSL	3	43	3	6	A	1 (ventral)	x	x	-	-	-	x	-	-	Fx	Oblique-Fx				-	-		no	k	k	no				5	8	3	12
LSL	3	44	1	6	C	2 (dorsal)	x	x	-	-	-	x	-	-	Fx	Oblique-Fx				6	7		yes	0	1	no	118	116	-2	5	6	1	4		5	4
LSL	3	44	4	9	B	1 (ventral)	x	x	-	x	-	x	-	-	Fx	Oblique-Fx				-	-		no	k	k	no				8	9	1	4
LSL	3	44	3	3	D	3 (cranial)	-	-	-	-	-	-	x (new bone formation)	-	New bone formation		no			4	5		no	1	1	no				k	k	k	k
LSL	3	44	2	10	C-E	2 (dorsal)	x	x	-	-	dd	x	-	-	Fx	Oblique-Fx				10	12		yes	0	2	no				9	10	1	4
LSL	3	44	5	10	A-B	1 (ventral)	x	x	-	-	vv	x	-	-	Fx	Oblique-Fx				-	-		no	k	k	no				9	10	1	4
LSL	3	45	1	4	E	2 (dorsal)	x	x	d	-	dd	-	-	-	Fx	Oblique-Fx				4	12		yes	0	7	no	118	115	-3	0	0	0	0		4	3
LSL	3	45	2	8	E	Kink formation	-	-	-	-	vv	x	-	-	Kink formation		no			-	-		no	k	k	no				k	k	k	k
LSL	3	45	3	7	C	5 (complete ventral to dorsal)	x	x	-	-	dd	x	-	-	Fx	Transverse-Fx				7	12		yes	0	5	no				6	9	3	12
LSL	3	45	4	8	B	5 (complete ventral to dorsal)	x	x	-	-	dd	-	-	-	Fx	Comminuted-Fx				9	12		no	1	3	no				7	10	3	12
LSL	4	46	1	2	C	5 (complete ventral to dorsal)	x	x	d	-	dd	x	-	-	Fx	Transverse-Fx		yes (11)		2	12		yes	0	9	no	113	113	0	2	4	2	8		3	3
LSL	4	46	2	6	A	1 (ventral)	x	x	-	-	-	x	-	-	Fx	Oblique-Fx		yes (12)		-	-		no	k	k	no				5	7	2	8
LSL	4	46	3	7	A	1 (ventral)	-	x	-	-	-	x	-	-	Sclerosis		yes (12)		5	-	-		no	k	k	no				k	k	k	k
LSL	4	47	1	3	C	5 (complete ventral to dorsal)	x	x	d	-	dv	-	-	-	Fx	Oblique-Fx				4	12		no	1	7	no	114	115	1	3	4	1	4		3	3
LSL	4	47	2	11	C	5 (complete ventral to dorsal)	x	x	caud	-	vv	-	-	-	Fx	Comminuted-Fx				11	12		yes	0	1	yes				10	11	1	4
LSL	4	47	3	12	A	1 (ventral)	x	x	-	-	-	x	-	-	Fx	Oblique-Fx				-	-		no	k	k	no				11	n	n	n
LSL	4	48	1	8	C	5 (complete ventral to dorsal)	x	x	d	-	-	x	-	-	Fx	Butterfly-Fx		yes (12)		9	12		no	1	3	yes	109	110	1	7	8	1	4		3	3
LSL	4	48	3	9	A	1 (ventral)	x	x	-	-	-	x	-	-	Fx	Oblique-Fx				10	12		no	1	2	yes				8	9	1	4
LSL	4	48	2	10	C	2 (dorsal)	x	x	-	-	vv	x	x (new bone formation)	-	Fx	Comminuted-Fx				10	12		yes	0	2	no				0	0	0	0
LSL	4	49	1	1	C-E	2 (dorsal)	-	x	-	-	-	x	x (new bone formation)	-	New bone formation		yes (2)		1	1	4		yes	0	3	no	110	112	2	k	k	k	k		4	3
LSL	4	49	2	3	C	5 (complete ventral to dorsal)	x	x	-	x	vv	x	-	-	Fx	Transverse-Fx		yes (7)		5	12		no	2	7	yes				3	7	4	16
LSL	4	49	3	4	E	5 (complete ventral to dorsal)	x	x	d	-	vv	x	-	-	Fx	Oblique-Fx				4	6		yes	0	1	no				0	0	0	0
LSL	4	49	4	6	A	1 (ventral)	-	-	-	-	-	x	-	-	Sclerosis		no			-	-		no	k	k	no				k	k	k	k
LSL	4	50	1	9	C	5 (complete ventral to dorsal)	x	x	d	-	dd	-	-	-	Fx	Oblique-Fx				9	12		yes	0	3	no	113	113	0	0	0	0	0		3	1
LSL	4	50	2	10	E	Kink formation	-	-	-	-	vv	-	-	-	Kink formation		no			-	-		no	k	k	no				k	k	k	k
LSL	4	50	3	10	B	1 (ventral)	-	-	-	-	-	x	-	-	Sclerosis		no			-	-		no	k	k	no				k	k	k	k
LSL	4	51	1	4	C	5 (complete ventral to dorsal)	x	x	-	-	-	-	x (new bone formation)	-	Fx	Transverse-Fx		yes (10)		4	12		yes	0	7	no	113	113	0	4	5	1	4		2	2
LSL	4	51	2	6	C	5 (complete ventral to dorsal)	x	x	d	-	-	x	-	-	Fx	Transverse-Fx				6	12		yes	0	6	no				5	7	2	8
LSL	4	52	1	2	C	5 (complete ventral to dorsal)	x	x	-	-	dd	x	-	-	Fx	Transverse-Fx				2	12		yes	0	9	no	114	110	-4	2	5	3	12		3	3
LSL	4	52	2	5	C	5 (complete ventral to dorsal)	x	x	d	-	vv	-	-	-	Fx	Transverse-Fx				5	12		yes	0	7	no				4	6	2	8
LSL	4	52	3	6	E	Kink formation	-	x	-	-	vv	-	-	-	Kink formation		yes (10)		4	-	-		no	k	k	no				k	k	k	k
LSL	4	53	1	3	C-E	2 (dorsal)	x	x	-	-	vv	x	-	-	Fx	Oblique-Fx		yes (4)		4	-		no	1	n	no	116	98.6	-17.4	0	0	0	0		4	4
LSL	4	53	2	6	C	5 (complete ventral to dorsal)	x	x	-	-	dd	-	-	-	Fx	Transverse-Fx				6	-		yes	0	n	no				5	7	2	8
LSL	4	53	3	7	C	5 (complete ventral to dorsal)	x	x	caud	-	vv	-	-	-	Fx	Comminuted-Fx		yes (11)		7	12		yes	0	5	yes				6	8	2	8
LSL	4	53	4	11	D	3 (cranial)	x	x	-	-	-	x	-	-	Fx	Oblique-Fx				12	b		no	1	b	yes				10	11	1	4
LSL	4	54	1	3	C	2 (dorsal)	-	-	-	-	-	x	x (new bone formation)	-	New bone formation		no			3	7		yes	0	3	no	113	112	-1	k	k	k	k	P8	3	2
LSL	4	54	2	4	E	5 (complete ventral to dorsal)	x	x	-	-	vv	-	-	-	Fx	Transverse-Fx				4	5		yes	0	1	yes				4	4	0	0
LSL	4	54	3	5	C	5 (complete ventral to dorsal)	x	x	caud	-	-	x	-	-	Fx	Transverse-Fx				6	7 (dann tot)		no	1	n	yes				4	5	1	4
LSL	4	55	1	3	C	2 (dorsal)	x	x	-	-	dd	x	-	-	Fx	Transverse-Fx		yes (4)		3	12		yes	0	8	no	109	106	-3	0	0	0	0		3	3
LSL	4	55	2	6	C	5 (complete ventral to dorsal)	x	x	-	-	-	x	-	-	Fx	Comminuted-Fx		yes (8)		6	12		yes	0	6	no				0	0	0	0
LSL	4	55	3	12	A-B	1 (ventral)	x	x	-	-	-	x	-	-	Fx	Oblique-Fx				-	-		no	k	k	no				11	n	n	n
LSL	4	56	1	1	C	5 (complete ventral to dorsal)	x	x	-	-	vv	x	-	-	Fx	Transverse-Fx		yes (4)		1	12		yes	0	10	no	109	109	0	0	0	0	0		5	5
LSL	4	56	2	2	C	2 (dorsal)	x	x	-	-	dd	x	-	-	Fx	Oblique-Fx				3	11		no	1	7	yes				2	5	3	12
LSL	4	56	3	3	E	5 (complete ventral to dorsal)	x	x	-	-	dd	x	-	-	Fx	Oblique-Fx				4	12		no	1	7	no				3	5	2	8
LSL	4	56	4	4	C	2 (dorsal)	x	x	-	-	-	x	-	-	Fx	Transverse-Fx				4	12		yes	0	7	no				0	0	0	0
LSL	4	56	5	12	A	1 (ventral)	x	x	-	-	-	x	-	-	Fx	Oblique-Fx				-	-		no	k	k	no				11	n	n	n
LSL	4	57	1	3	E	Kink formation	-	-	-	-	dd	-	-	-	Kink formation		no			3	12		yes	0	8	no	110	116	6	k	k	k	k		1	0
LSL	4	58	1	2	C	5 (complete ventral to dorsal)	x	x	-	-	-	x	-	-	Fx	Transverse-Fx				-	-		no	k	k	no	112	119	7	2	n	n	n		2	2
LSL	4	58	2	7	C-E	5 (complete ventral to dorsal)	x	x	caud	-	dd	x	-	-	Fx	Comminuted-Fx				7	12		yes	0	5	yes				6	7	1	4
LSL	4	59	1	4	C	5 (complete ventral to dorsal)	x	x	caud	-	-	x	-	-	Fx	Transverse-Fx		yes (10)		5	12		no	1	7	no	121	123	2	4	6	2	8		3	2
LSL	4	59	2	4	E	Kink formation	-	-	-	-	vv	-	-	-	Kink formation		no			6	-		no	1	n	no				k	k	k	k
LSL	4	59	3	6	A-B	1 (ventral)	x	x	-	-	-	x	-	A-B v	Fx	Oblique-Fx				-	-		no	k	k	no				5	8	3	12
LSL	4	60	1	3	E	Kink formation	-	-	-	-	dd	-	-	-	Kink formation		no			4	12		no	1	7	no	113	118	5	k	k	k	k		4	3
LSL	4	60	2	6	C	2 (dorsal)	x	x	-	x	dd	x	-	-	Fx	Oblique-Fx		yes (7)		7	12		no	1	5	no				5	6	1	4
LSL	4	60	3	6	C	5 (complete ventral to dorsal)	x	x	-	-	-	x	-	-	Fx	Transverse-Fx				7	12		no	1	5	no				5	6	1	4
LSL	4	60	4	8	A	1 (ventral)	x	x	-	-	-	x	-	-	Fx	Greenstick-Fx				-	-		no	k	k	no				7	8	1	4
LSL	5	61	1	3	A	1 (ventral)	-	-	-	-	-	x	-	-	Sclerosis		no			-	-		no	k	k	no	114	115	1	k	k	k	k		4	3
LSL	5	61	2	6	C	5 (complete ventral to dorsal)	x	x	-	-	dd	x	-	-	Fx	Transverse-Fx				6	12		yes	0	6	no				5	8	3	12
LSL	5	61	3	6	E	5 (complete ventral to dorsal)	x	x	-	-	vv	-	-	-	Fx	Transverse-Fx				-	-		no	k	k	no				5	7	2	8
LSL	5	61	4	10	B	5 (complete ventral to dorsal)	x	x	caud	-	-	x	-	-	Fx	Transverse-Fx				11	12		no	1	1	no				9	n	n	n
LSL	5	62	1	3	E	Kink formation	-	-	-	-	vv	-	-	-	Kink formation		no			-	-		no	k	k	no	119	116	-3	k	k	k	k		4	2
LSL	5	62	2	4	C	5 (complete ventral to dorsal)	x	x	d	-	dd	x	-	-	Fx	Transverse-Fx				4	12		yes	0	7	no				0	0	0	0
LSL	5	62	3	4	C	5 (complete ventral to dorsal)	x	x	d	-	-	x	-	-	Fx	Transverse-Fx				4	5		yes	0	1	no				0	0	0	0
LSL	5	62	4	11	A	1 (ventral)	-	-	-	-	-	x	-	-	Sclerosis		no			-	-		no	k	k	no				k	k	k	k
LSL	5	63	1	4	E	5 (complete ventral to dorsal)	x	x	-	-	dd	x	-	-	Fx	Transverse-Fx				4	9		yes	0	4	no	111	109	-2	4	5	1	4		3	3
LSL	5	63	2	5	C	2 (dorsal)	x	x	-	-	dv	x	-	-	Fx	Transverse-Fx		yes (8)		9	12		no	3	3	no				0	0	0	0
LSL	5	63	3	9	C	1 (ventral)	x	x	-	x	0v	x	-	-	Fx	Transverse-Fx		yes (10)		11	12		no	2	1	no				8	n	n	n
LSL	5	64	1	6	C	5 (complete ventral to dorsal)	x	x	v	-	vv	x	-	-	Fx	Transverse-Fx		yes (10)		6	12		yes	0	6	yes	109	111	2	5	8	3	12		3	2
LSL	5	64	2	7	C	5 (complete ventral to dorsal)	x	x	-	-	-	x	-	-	Fx	Transverse-Fx		yes (10)		7	12		yes	0	5	no				6	7	1	4
LSL	5	64	3	9	A	1 (ventral)	-	-	-	-	-	x	-	-	Sclerosis		no			-	-		no	k	k	no				k	k	k	k
LSL	5	65	1	4	E	Kink formation	-	-	-	-	dd	-	-	-	Kink formation		no			4	9		yes	0	4	no	117	113	-4	k	k	k	k	P10	3	1
LSL	5	65	2	6	C	2 (dorsal)	-	-	-	-	-	x	x (new bone formation)	-	New bone formation		no			6	9 (huhn tot)		yes	0	0	no				k	k	k	k
LSL	5	65	3	7	C	5 (complete ventral to dorsal)	x	x	-	-	-	x	-	-	Fx	Oblique-Fx				7	9 (huhn tot)		yes	0	0	no				0	0	0	0
LSL	5	66	1	3	C	5 (complete ventral to dorsal)	x	x	-	-	-	x	-	-	Fx	Transverse-Fx				3	4		yes	0	1	no	116	117	1	3	5	2	8		5	4
LSL	5	66	2	7	C	5 (complete ventral to dorsal)	x	x	d	-	-	x	-	-	Fx	Oblique-Fx				8	9		no	1	1	no				6	9	3	12
LSL	5	66	3	8	B-C	2 (dorsal)	x	x	-	-	-	x	-	-	Fx	Transverse-Fx				9	10		no	1	1	no				7	8	1	4
LSL	5	66	4	11	E	Kink formation	-	-	-	-	vv	-	-	-	Kink formation		no			-	-		no	k	k	no				k	k	k	k
LSL	5	66	5	4	A	1 (ventral)	-	x	-	-	-	x	-	-	Sclerosis		yes (6)		1	-	-		no	k	k	no				k	k	k	k
LSL	5	67	1	3	C	5 (complete ventral to dorsal)	x	x	vcaud	-	dd	x	-	-	Fx	Comminuted-Fx				3	5		yes	0	2	yes	118	114	-4	3	4	1	4		1	1
LSL	5	68	1	8	C	2 (dorsal)	-	-	-	-	dd	x	x (new bone formation)	-	New bone formation		no			8	9		yes	0	1	no	110	116	6	k	k	k	k		1	0
LSL	5	69	1	7	C	5 (complete ventral to dorsal)	x	x	d	-	-	x	-	-	Fx	Transverse-Fx				7	9		yes	0	2	no	118	118	0	6	8	2	8		2	2
LSL	5	69	2	8	E	5 (complete ventral to dorsal)	x	x	d	-	vv	-	-	-	Fx	Transverse-Fx				-	-		no	k	k	no				0	0	0	0
LSL	5	70	1	3	C	5 (complete ventral to dorsal)	x	x	-	-	vv	x	-	-	Fx	Oblique-Fx				3	4		yes	0	1	no	121	118	-3	3	4	1	4		6	5
LSL	5	70	2	3	E	Kink formation	-	-	-	-	dv	-	-	-	Kink formation		no			3	12		yes	0	8	no				k	k	k	k
LSL	5	70	3	4	C	5 (complete ventral to dorsal)	x	x	d	-	-	x	-	-	Fx	Transverse-Fx				4	12		yes	0	7	no				4	5	1	4
LSL	5	70	5	7	B	2 (dorsal)	x	x	-	-	vv	x	-	-	Fx	Transverse-Fx		yes (10)		7	12		yes	0	5	no				6	7	1	4
LSL	5	70	4	8	C	5 (complete ventral to dorsal)	x	x	d	-	0v	x	-	-	Fx	Transverse-Fx		yes (9)		8	12		yes	0	4	yes				7	11	4	16
LSL	5	70	6	7	A-B	1 (ventral)	-	x	-	-	-	x	-	A-B v	Intendation		yes (10)		3	-	-		no	k	k	no				k	k	k	k
LSL	5	71	1	2	C	5 (complete ventral to dorsal)	x	x	caud	-	0v	x	-	-	Fx	Transverse-Fx		yes (3)		2	12		yes	0	9	yes	120	112	-8	2	5	3	12		5	5
LSL	5	71	2	3	C	5 (complete ventral to dorsal)	x	x	-	-	dd	x	-	-	Fx	Transverse-Fx				4	8		no	1	3	yes				3	6	3	12
LSL	5	71	5	3	A	1 (ventral)	x	x	-	-	-	x	-	-	Fx	Oblique-Fx				-	-		no	k	k	no				3	4	1	4
LSL	5	71	3	4	E	5 (complete ventral to dorsal)	x	x	-	-	vv	x	-	-	Fx	Transverse-Fx		yes (9)		4	12		yes	0	7	no				0	0	0	0
LSL	5	71	4	8	C	5 (complete ventral to dorsal)	x	x	-	x	vv	x	-	-	Fx	Transverse-Fx				8	12		yes	0	4	yes				0	0	0	0
LSL	5	72	1	2	C	5 (complete ventral to dorsal)	x	x	-	-	vv	x	-	-	Fx	Oblique-Fx				3	9		no	1	5	no				2	4	2	8
LSL	5	72	2	3	C	2 (dorsal)	x	x	-	-	dd	x	-	-	Fx	Transverse-Fx				3	4	9	yes	0	1	no	123	112	-11	0	0	0	0		5	4
LSL	5	72	3	7	E	Kink formation	-	-	-	-	vv	-	-	-	Kink formation		no			7	12		yes	0	5	no				k	k	k	k
LSL	5	72	4	10	C	5 (complete ventral to dorsal)	x	x	caud	-	vv	x	-	-	Fx	Comminuted-Fx				10	12		yes	0	2	yes				9	10	1	4
LSL	5	72	5	10	A	1 (ventral)	x	x	-	-	-	x	-	-	Fx	Oblique-Fx				-	-		no	k	k	no				9	10	1	4
LSL	5	73	1	7	C	5 (complete ventral to dorsal)	x	x	-	-	dd	x	-	-	Fx	Oblique-Fx				7	12		yes	0	5	no	120	121	1	6	7	1	4		2	1
LSL	5	73	2	6	E	Kink formation	-	-	-	-	vv	-	-	-	Kink formation		no			-	-		no	k	k	no				k	k	k	k
LSL	5	74	3	6	E	Kink formation	-	-	-	-	vv	-	-	-	Kink formation		no			6	7	12	yes	0	1	no	120	114	-6	k	k	k	k		3	2
LSL	5	74	1	2	A-B	1 (ventral)	x	x	-	x	-	x	x (lateral)	-	Fx	Oblique-Fx		yes (7)		-	-		no	k	k	no				2	n	n	n
LSL	5	74	2	4	C	5 (complete ventral to dorsal)	x	x	-	-	-	x	-	-	Fx	Transverse-Fx		yes (7)		4	6		yes	0	1	no				4	9	5	20
LSL	5	75	1	2	C	5 (complete ventral to dorsal)	x	x	-	-	dd	x	-	-	Fx	Transverse-Fx		yes (5)		2	9		yes	0	6	no	110	109	-1	2	3	1	4		3	2
LSL	5	75	2	3	E	5 (complete ventral to dorsal)	x	x	d	-	vv	x	-	-	Fx	Oblique-Fx				4	12		no	1	7	no				3	5	2	8
LSL	5	75	3	1	A-B	1 (ventral)	-	-	-	-	-	x	-	A-B v	Intendation		no		-	-	-		no	k	k	no				k	k	k	k
LB	6	76	1	2	C	2 (dorsal)	-	-	-	-	-	x	-	-	Sclerosis		no			-	-		no	k	k	no	109	127	18	k	k	k	k		2	1
LB	6	76	2	7	C	1 (ventral)	x	x	-	-	-	x	-	-	Fx	Oblique-Fx		yes (9)		-	-		no	k	k	no				6	n	n	n
LB	6	77	1	3	C	5 (complete ventral to dorsal)	x	x	-	-	-	x	-	-	Fx	Transverse-Fx				4	5		no	1	1	no				3	n	n	n
LB	6	77	2	6	C	5 (complete ventral to dorsal)	x	x	-	-	-	x	-	-	Fx	Transverse-Fx				7	12		no	1	5	no				5	n	n	n
LB	6	77	3	7	C	5 (complete ventral to dorsal)	x	x	d	-	vv	x	-	-	Fx	Transverse-Fx		yes (11)		7	8	11	yes	0	1	no	124	124	0	6	7	1	4		15	11
LB	6	77	4	7	E	5 (complete ventral to dorsal)	x	x	-	-	dd	x	-	-	Fx	Transverse-Fx		yes (10)		8	12		no	1	4	no				6	8	2	8
LB	6	77	5	8	B	5 (complete ventral to dorsal)	x	x	v	-	0v	x	-	-	Fx	Oblique-Fx		yes (12)		9	12		no	1	3	yes				7	9	2	8
LB	6	77	15	9	C	1 (ventral)	x	x	-	-	-	x	-	-	Fx	Transverse-Fx				-	-		no	k	k	no				8	n	n	n
LB	6	77	7	3	B	1 (ventral)	-	-	-	-	-	-	-	B v	Intendation		no			3	5		yes	0	2	no				k	k	k	k
LB	6	77	8	5	A	1 (ventral)	-	x	-	-	-	x	-	-	Sclerosis		yes (7)		3	9	12		no	5	3	no				k	k	k	k
LB	6	77	9	5	A	1 (ventral)	-	x	-	-	-	x	-	-	Sclerosis		yes (8)		4	9	12		no	5	3	no				k	k	k	k
LB	6	77	10	10	D	3 (cranial)	-	-	-	-	-	x	x (new bone formation)	-	New bone formation		no			10	12		yes	0	2	no				k	k	k	k
LB	6	77	11	9	A	1 (ventral)	-	-	-	-	-	x	-	-	Sclerosis		no			9	12		yes	0	3	no				k	k	k	k
LB	6	77	6	10	C	1 (ventral)	x	x	-	-	-	x	-	-	Fx	Transverse-Fx		yes (12)		-	-		no	k	k	no				9	n	n	n
LB	6	77	13	8	B	1 (ventral)	-	-	-	-	-	x	-	-	Sclerosis		no			-	-		no	k	k	yes				k	k	k	k
LB	6	77	12	12	C	5 (complete ventral to dorsal)	x	x	v	-	dd	-	-	-	Fx	Oblique-Fx				-	-		no	k	k	no				11	n	n	n
LB	6	77	14	12	B	1 (ventral)	x	x	-	-	-	x	-	-	Fx	Oblique-Fx				12	-		yes	0	b	yes				11	n	n	n
LB	6	78	1	4	C	2 (dorsal)	-	-	-	-	-	x	x (new bone formation)	-	New bone formation		no			4	7		yes	0	2	no	114	116	2	k	k	k	k		4	3
LB	6	78	2	4	E	5 (complete ventral to dorsal)	x	x	-	-	dd	x	-	-	Fx	Transverse-Fx		yes (5)		4	7		yes	0	2	no				4	6	2	8
LB	6	78	3	6	C	5 (complete ventral to dorsal)	x	x	-	-	-	x	-	-	Fx	Transverse-Fx		yes (11)		6	12		yes	0	6	no				5	7	2	8
LB	6	78	4	6	C	5 (complete ventral to dorsal)	x	x	-	-	vv	x	-	-	Fx	Transverse-Fx		yes (9)		9	11		no	3	2	no				5	7	2	8
LB	6	79	1	7	C	5 (complete ventral to dorsal)	x	x	-	-	-	x	-	-	Fx	Transverse-Fx				8	9		no	1	1	no	128	133	5	7	8	1	4		7	6
LB	6	79	2	9	D	6 (complete ventral to cranial)	x	x	-	-	-	x	-	-	Fx	Transverse-Fx				9	10		yes	0	1	no				8	n	n	n
LB	6	79	3	11	A-B	1 (ventral)	x	x	-	-	-	x	-	-	Fx	Butterfly-Fx				12	b		no	1	b	no				10	n	n	n
LB	6	79	4	12	E	5 (complete ventral to dorsal)	x	x	-	-	dd	-	-	-	Fx	Oblique-Fx				-	-		no	k	k	no				11	n	n	n
LB	6	79	5	12	C	5 (complete ventral to dorsal)	x	x	-	-	-	-	-	-	Fx	Oblique-Fx				-	-		no	k	k	no				11	n	n	n
LB	6	79	6	12	C	1 (ventral)	x	x	-	-	-	-	-	-	Fx	Transverse-Fx				-	-		no	k	k	no				11	n	n	n
LB	6	79	7	1	A	3 (cranial)	-	-	-	-	-	-	x (new bone formation)	-	New bone formation		no			1	2		yes	0	1	no				k	k	k	k
LB	6	80	1	4	E	5 (complete ventral to dorsal)	x	x	d	-	vv	x	-	-	Fx	Transverse-Fx		yes (7)		4	7		yes	0	2	no	118	126	8	4	5	1	4		5	5
LB	6	80	2	7	C	5 (complete ventral to dorsal)	x	x	d	-	-	x	-	-	Fx	Oblique-Fx				7	12		yes	0	5	yes				6	7	1	4
LB	6	80	3	7	E	5 (complete ventral to dorsal)	x	x	-	-	dd	-	-	-	Fx	Transverse-Fx				-	-		no	k	k	no				6	9	3	12
LB	6	80	4	12	C	1 (ventral)	x	x	-	-	-	x	-	-	Fx	Oblique-Fx				-	-		no	k	k	no				11	n	n	n
LB	6	80	5	12	C	5 (complete ventral to dorsal)	x	x	-	-	-	x	-	-	Fx	Oblique-Fx				-	-		no	k	k	no				11	n	n	n
LB	6	81	1	3	C	5 (complete ventral to dorsal)	x	x	-	-	vv	x	-	-	Fx	Transverse-Fx				3	5	8	yes	0	2	yes	117	115	-2	3	4	1	4		6	6
LB	6	81	2	6	C	5 (complete ventral to dorsal)	x	x	vcran	-	vd	x	-	-	Fx	Transverse-Fx		yes (8/12)		6	9	12	yes	0	3	no				n	n	n	b
LB	6	81	3	6	C	5 (complete ventral to dorsal)	x	x	-	-	-	x	-	-	Fx	Transverse-Fx				8	9		no	2	1	yes				5	6	1	4
LB	6	81	4	6	C	1 (ventral)	x	x	-	-	-	x	-	-	Fx	Greenstick-Fx				-	-		no	k	k	no				5	6	1	4
LB	6	81	5	7	E	5 (complete ventral to dorsal)	x	x	d	-	dd	x	-	-	Fx	Oblique-Fx				8	8		no	1	1	no				0	0	0	0
LB	6	81	6	4	A	1 (ventral)	-	x	-	-	-	x	-	-	Sclerosis		yes (6)	yes (8)	1	8	12		no	3	4	no				k	k	k	k
LB	6	82	1	8	E	5 (complete ventral to dorsal)	x	x	d	-	vv	x	-	-	Fx	Oblique-Fx		yes (10)		8	12		yes	0	4	no	127	132	5	0	0	0	0		4	2
LB	6	82	2	8	A-B	1 (ventral)	-	-	-	-	-	x	-	-	Sclerosis		no			-	-		no	k	k	no				k	k	k	k
LB	6	82	3	11	C	5 (complete ventral to dorsal)	x	x	-	-	-	x	-	-	Fx	Oblique-Fx				11	12		yes	0	1	no				10	11	1	4
LB	6	82	4	10	C	2 (dorsal)	-	-	-	-	-	x	-	-	Sclerosis		no			-	-		no	k	k	no				k	k	k	k
LB	6	83	1	4	C	5 (complete ventral to dorsal)	x	x	d	-	dd	x	-	-	Fx	Transverse-Fx		yes (11)		4	5	9	yes	0	1	no	129	131	2	4	5	1	4		3	3
LB	6	83	2	7	A	1 (ventral)	x	x	-	-	-	x	-	-	Fx	Greenstick-Fx				-	-		no	k	k	no				6	7	1	4
LB	6	83	3	12	A-D	6 (complete ventral to cranial)	x	x	-	-	-	x	-	-	Fx	Oblique-Fx				12	-		yes	0	b	no				11	n	n	n
LB	6	84	2	2	C	1 (ventral)	x	x	-	-	-	x	-	-	Fx	Transverse-Fx				-	-		no	k	k	no				2	n	n	n
LB	6	84	1	3	C	5 (complete ventral to dorsal)	x	x	drot	-	-	x	-	-	Fx	Transverse-Fx		yes (6/11)		4	5		no	1	1	yes				0	0	0	0
LB	6	84	3	4	C	5 (complete ventral to dorsal)	x	x	-	-	-	-	-	-	Fx	Transverse-Fx		yes (10)		-	-		no	k	k	no				4	n	n	n
LB	6	84	4	6	C	2 (dorsal)	x	x	-	-	-	x	-	-	Fx	Transverse-Fx		yes (9)		7	8	10	no	1	1	no	123	129	6	0	0	0	0		9	8
LB	6	84	5	7	C	5 (complete ventral to dorsal)	x	x	-	-	-	x	-	-	Fx	Transverse-Fx		yes (10)		-	-		no	k	k	no				6	7	1	4
LB	6	84	6	7	E	5 (complete ventral to dorsal)	x	x	d	-	vd	x	-	-	Fx	Oblique-Fx		yes (10)		7	12		yes	0	5	no				6	7	1	4
LB	6	84	7	9	B	1 (ventral)	x	x	-	x	-	x	-	-	Fx	Transverse-Fx				11	12		no	2	1	no				8	11	3	12
LB	6	84	8	9	B	1 (ventral)	-	-	-	-	-	x	-	-	Sclerosis		no			-	-		no	k	k	no				k	k	k	k
LB	6	84	9	12	D	6 (complete ventral to cranial)	x	x	-	-	-	x	-	-	Fx	Transverse-Fx				-	-		no	k	k	no				11	n	n	n
LB	6	85	1	9	C	1 (ventral)	x	x	-	-	-	x	-	-	Fx	Transverse-Fx		yes (12)		-	-		no	k	k	no	121	124	3	8	9	1	4		1	1
LB	6	86	1	6	A	1 (ventral)	x	x	-	-	-	x	-	-	Fx	Oblique-Fx				-	-		no	k	k	no	123	121	-2	5	7	2	8		5	5
LB	6	86	3	8	C	5 (complete ventral to dorsal)	x	x	caud	-	dd	x	-	-	Fx	Oblique-Fx				9	12		no	1	3	no				7	n	n	n
LB	6	86	2	9	A-B	1 (ventral)	x	x	-	-	-	x	-	-	Fx	Oblique-Fx		yes (10)		11	12		no	2	1	no				8	11	3	12
LB	6	86	4	9	E	1 (ventral)	x	x	-	-	dd	x	-	-	Fx	Oblique-Fx				-	-		no	k	k	no				7	8	1	4
LB	6	86	5	11	C	5 (complete ventral to dorsal)	x	x	d	-	dv	x	-	-	Fx	Comminuted-Fx				12	b		no	1	b	yes				10	11	1	4
LB	6	87	1	3	C	5 (complete ventral to dorsal)	x	x	-	-	vv	x	-	-	Fx	Comminuted-Fx				3	4		yes	0	1	yes	134	128	-6	3	7	4	16		3	3
LB	6	87	2	4	C	5 (complete ventral to dorsal)	x	x	-	-	dd	x	-	-	Fx	Transverse-Fx				4	12		yes	0	7	no				4	5	1	4
LB	6	87	3	6	E	5 (complete ventral to dorsal)	x	x	d	-	vv	x	-	-	Fx	Transverse-Fx				6	12		yes	0	6	no				0	0	0	0
LB	6	88	1	4	A	1 (ventral)	x	x	-	-	vv	x	-	-	Fx	Oblique-Fx				5	10		no	1	5	yes	130	129	-1	4	5	1	4		4	3
LB	6	88	2	4	B	1 (ventral)	x	x	-	-	-	x	-	-	Fx	Greenstick-Fx				5	7		no	1	2	no				4	5	1	4
LB	6	88	3	10	E	5 (complete ventral to dorsal)	x	x	d	-	vv	x	-	-	Fx	Oblique-Fx				10	12		yes	0	2	no				9	10	1	4
LB	6	88	4	10	D	3 (cranial)	-	-	-	-	-	x	x (new bone formation)	-	New bone formation		no			10	12		yes	0	2	no				k	k	k	k
LB	6	89	1	2	D	3 (cranial)	x	x	cran	-	-	x	-	-	Fx	Comminuted-Fx				3	5		no	1	2	no	122	115	-7	2	3	1	4	P11	5	5
LB	6	89	2	4	C	5 (complete ventral to dorsal)	x	x	vcaud	-	dd	x	-	-	Fx	Transverse-Fx				4	10		yes	0	5	yes				4	6	2	8
LB	6	89	3	4	E	5 (complete ventral to dorsal)	x	x	-	-	vv	x	-	-	Fx	Transverse-Fx				5	6		no	1	1	no				4	5	1	4
LB	6	89	4	6	C	1 (ventral)	x	x	-	-	-	x	-	-	Fx	Transverse-Fx				6	7		yes	0	1	no				5	8	3	12
LB	6	89	5	7	C	1 (ventral)	x	x	-	-	-	x	-	-	Fx	Greenstick-Fx				-	-		no	k	k	no				6	9	3	12
LB	6	90	1	6	C	5 (complete ventral to dorsal)	x	x	-	-	dd	x	-	-	Fx	Transverse-Fx				6	8		yes	0	2	yes	121	130	9	5	6	1	4		1	1
LB	7	91	1	11	C	5 (complete ventral to dorsal)	x	x	-	-	-	x	-	-	Fx	Oblique-Fx				-	-		no	k	k	no	120	120	0	10	11	1	4		1	1
LB	7	92	1	4	C	1 (ventral)	x	x	-	x	-	x	-	-	Fx	Transverse-Fx		yes (10)		9	12		no	4	3	no	124	117	-7	4	n	n	n		6	6
LB	7	92	2	4	C	1 (ventral)	x	x	-	-	-	x	-	-	Fx	Transverse-Fx		yes (7)		-	-		no	k	k	no				4	n	n	n
LB	7	92	6	6	A-B	5 (complete ventral to dorsal)	x	x	dlat	-	vv	x	-	A-B v	Fx	Butterfly-Fx				6	8		yes	0	2	no				5	n	n	n
LB	7	92	3	7	C	5 (complete ventral to dorsal)	x	x	caud	-	dd	-	-	-	Fx	Transverse-Fx				8	9		no	1	1	no				6	9	3	12
LB	7	92	4	9	C	5 (complete ventral to dorsal)	x	x	-	-	-	-	-	-	Fx	Oblique-Fx				10	-		no	1	n	no				8	10	2	8
LB	7	92	5	10	E	5 (complete ventral to dorsal)	x	x	-	-	dd	x	-	-	Fx	Oblique-Fx		yes (12)		-	-		no	k	k	no				9	10	1	4
LB	7	93	1	2	A	5 (complete ventral to dorsal)	x	x	dcran	-	vv	-	-	-	Fx	Comminuted-Fx				3	12		no	1	8	yes	127	115	-12	2	6	4	16		7	7
LB	7	93	2	3	C	5 (complete ventral to dorsal)	x	x	-	x	dd	x	-	-	Fx	Oblique-Fx		yes (8)		3	5		yes	0	2	no				3	6	3	12
LB	7	93	3	4	C	5 (complete ventral to dorsal)	x	x	-	x	dd	x	-	-	Fx	Oblique-Fx		yes (6)		6	12		no	1	6	no				4	6	2	8
LB	7	93	4	7	C	5 (complete ventral to dorsal)	x	x	d	-	-	x	-	-	Fx	Transverse-Fx		yes (9)		7	12		yes	0	5	no				6	7	1	4
LB	7	93	5	6	E	5 (complete ventral to dorsal)	x	x	-	-	dd	x	-	-	Fx	Oblique-Fx				7	8		no	1	1	no				5	6	1	4
LB	7	93	7	7	C	1 (ventral)	x	x	-	x	-	x	-	-	Fx	Greenstick-Fx		yes (10)		-	-		no	k	k	no				6	7	1	4
LB	7	93	6	8	C	5 (complete ventral to dorsal)	x	x	v	-	vv	x	-	-	Fx	Oblique-Fx				8	10		yes	0	2	no				7	9	2	8
LB	7	94	1	7	C	1 (ventral)	x	x	-	-	-	x	-	-	Fx	Oblique-Fx				-	-		no	k	k	no	135	134	-1	6	n	n	n		6	5
LB	7	94	2	8	C	1 (ventral)	x	x	-	-	-	-	-	-	Fx	Transverse-Fx		yes (12)		-	-		no	k	k	no				7	8	1	4
LB	7	94	3	8	C	1 (ventral)	x	x	-	-	-	x	-	-	Fx	Transverse-Fx		yes (12)		-	-		no	k	k	no				7	8	1	4
LB	7	94	4	8	C	1 (ventral)	x	x	-	-	-	x	-	-	Fx	Transverse-Fx				-	-		no	k	k	no				7	8	1	4
LB	7	94	5	10	C	2 (dorsal)	-	x	-	-	-	x	-	-	Sclerosis		yes (12)		2	-	-		no	k	k	no				k	k	k	k
LB	7	94	6	10	E	2 (dorsal)	-	-	-	-	-	x	-	-	Sclerosis		no			11	12		no	1	1	no				k	k	k	k
LB	7	95	1	4	C	5 (complete ventral to dorsal)	x	x	-	-	-	x	-	-	Fx	Comminuted-Fx		yes (6)		7	8		no	2	1	no	121	119	-2	0	0	0	0		5	5
LB	7	95	2	4	C	5 (complete ventral to dorsal)	x	x	d	-	vv	x	-	-	Fx	Transverse-Fx		yes (11)		5	7		no	1	2	yes				4	5	1	4
LB	7	95	3	5	C	1 (ventral)	x	x	-	-	0d	-	-	-	Fx	Transverse-Fx		yes (6)		6	7		no	1	1	no				0	0	0	0
LB	7	95	5	6	A-B	1 (ventral)	x	x	dcran	-	-	x	-	-	Fx	Butterfly-Fx				7	8		no	1	1	no				5	9	4	16
LB	7	95	4	8	E	5 (complete ventral to dorsal)	x	x	d	-	dd	x	-	-	Fx	Transverse-Fx				11	12		no	3	1	no				7	n	n	n
LB	7	96	1	3	E	Kink formation	-	x	-	-	dd	-	-	-	Kink formation		yes (7)		3	-	-		no	k	k	no	115	106	-9	k	k	k	k		5	4
LB	7	96	2	3	C	5 (complete ventral to dorsal)	x	x	caud	-	vv	x	-	-	Fx	Transverse-Fx				3	5		yes	0	2	yes				3	4	1	4
LB	7	96	3	9	C	1 (ventral)	x	x	-	-	-	x	-	-	Fx	Transverse-Fx				10	12		no	1	2	no				8	10	2	8
LB	7	96	4	9	C	2 (dorsal)	-	x	-	-	-	x	-	-	Sclerosis		yes (10)		1	12	b		no	3	b	no				k	k	k	k
LB	7	96	5	11	A-B	1 (ventral)	-	-	-	-	-	x	-	A-B v	Intendation		no			-	-		no	k	k	no				k	k	k	k
LB	7	97	1	5	C	5 (complete ventral to dorsal)	x	x	dcran	-	dd	-	-	-	Fx	Comminuted-Fx		yes (12)		6	7		no	1	1	yes	115	118	3	0	0	0	0		4	3
LB	7	97	2	6	C	5 (complete ventral to dorsal)	x	x	-	-	vv	x	-	-	Fx	Transverse-Fx				-	-		no	k	k	yes				4	6	2	8
LB	7	97	3	7	E	2 (dorsal)	x	x	-	-	dd	x	-	-	Fx	Transverse-Fx		yes (10)		-	-		no	k	k	no				0	0	0	0
LB	7	97	4	10	A-B	1 (ventral)	-	-	-	-	-	x	-	A-B v	Intendation		no			-	-		no	k	k	no				k	k	k	k
LB	7	98	1	4	C	2 (dorsal)	x	x	-	-	-	x	-	-	Fx	Oblique-Fx		yes (8)		10	11		no	5	1	no	120	127	7	4	n	n	n		2	2
LB	7	98	2	6	A	1 (ventral)	x	x	-	-	-	x	-	-	Fx	Oblique-Fx				6	7		yes	0	1	no				5	n	n	n
LB	7	99	1	3	C	5 (complete ventral to dorsal)	x	x	v	-	vv	x	-	-	Fx	Comminuted-Fx		yes (11)		3	12		yes	0	8	yes	123	109	-14	3	4	1	4		9	7
LB	7	99	2	4	C	5 (complete ventral to dorsal)	x	x	d	-	dd	x	-	-	Fx	Transverse-Fx		yes (9)		5	12		no	1	7	yes				4	5	1	4
LB	7	99	3	6	C	1 (ventral)	x	x	-	x	-	x	-	-	Fx	Transverse-Fx		yes (9)		10	11		no	4	1	yes				5	10	5	20
LB	7	99	4	8	C	5 (complete ventral to dorsal)	x	x	v	-	dd	x	-	-	Fx	Comminuted-Fx				8	10		yes	0	2	yes				0	0	0	0
LB	7	99	5	9	E	5 (complete ventral to dorsal)	x	x	d	-	vv	x	-	-	Fx	Oblique-Fx				-	-		no	k	k	no				0	0	0	0
LB	7	99	6	8	A	1 (ventral)	-	x	-	-	-	x	-	-	Sclerosis		yes (9)		1	9	11		no	1	2	no				k	k	k	k
LB	7	99	7	9	B	1 (ventral)	x	x	-	-	-	x	-	-	Fx	Greenstick-Fx				10	11		no	1	1	no				8	10	2	8
LB	7	99	8	9	B	1 (ventral)	-	-	-	-	-	x	-	-	Sclerosis		no			-	-		no	k	k	no				k	k	k	k
LB	7	99	9	9	B	1 (ventral)	-	-	-	-	-	x	-	-	Sclerosis		no			-	-		no	k	k	no				k	k	k	k
LB	7	100	2	2	C	5 (complete ventral to dorsal)	x	x	-	-	-	x	-	-	Fx	Transverse-Fx		yes (8)		2	3	9	yes	0	1	yes	112	104	-8	2	4	2	8		4	4
LB	7	100	1	2	C	5 (complete ventral to dorsal)	x	x	v	-	vv	x	-	-	Fx	Transverse-Fx				2	3		yes	0	1	yes				2	3	1	4
LB	7	100	3	7	E	Kink formation	-	x	-	-	dd	x	-	-	Kink formation		yes (9)		2	7	11		yes	0	4	no				k	k	k	k
LB	7	100	4	8	C	5 (complete ventral to dorsal)	x	x	-	-	dd	x	-	-	Fx	Transverse-Fx				8	11		yes	0	3	yes				7	10	3	12
LB	7	101	0				-	-	-	-	-	-	-	-									no	k	k	no	121	121	0	k	k	k	k	P4	0	0
LB	7	102	1	4	C	5 (complete ventral to dorsal)	x	x	-	-	vv	x	-	-	Fx	Transverse-Fx				4	11		yes	0	6	no	123	115	-8	4	7	3	12		3	1
LB	7	102	2	8	E	Kink formation	-	-	-	-	dd	-	-	-	Kink formation		no			-	-		no	k	k	no				k	k	k	k
LB	7	102	3	4	C	lateral/central	-	-	-	-	-	x	-	-	Sclerosis		no			7	8		no	2	1	no				k	k	k	k
LB	7	103	1	6	A-B	1 (ventral), 2 (dorsal), not complete but broken at edges	x	x	-	-	vv	x	-	-	Fx	Oblique-Fx		yes (7)		7	9		no	1	2	no	121	119	-2	5	7	2	8		3	2
LB	7	103	2	7	C	5 (complete ventral to dorsal)	x	x	-	-	dd	x	-	-	Fx	Oblique-Fx				7	9		yes	0	2	yes				6	8	2	8
LB	7	103	3	10	E	2 (dorsal)	-	-	-	-	-	x	-	-	Sclerosis		no			-	-		no	k	k	no				k	k	k	k
LB	7	104	5	4	C	5 (complete ventral to dorsal)	x	x	-	-	vv	x	-	-	Fx	Oblique-Fx				4	5	11	yes	0	1	yes				0	0	0	0		5	5
LB	7	104	1	4	C	5 (complete ventral to dorsal)	x	x	-	-	vv	x	-	-	Fx	Transverse-Fx				4	5	11	yes	0	1	yes	113	102	-11	0	0	0	0
LB	7	104	2	4	C	5 (complete ventral to dorsal)	x	x	-	-	dd	x	-	-	Fx	Transverse-Fx		yes (9)		4	5	8	yes	0	1	yes				4	5	1	4
LB	7	104	4	9	E	5 (complete ventral to dorsal)	x	x	-	-	-	x	-	-	Fx	Oblique-Fx				9	12		yes	0	3	no				8	10	2	8
LB	7	104	3	10	C	5 (complete ventral to dorsal)	x	x	v	-	-	x	-	-	Fx	Oblique-Fx				11	12		no	1	1	yes				9	10	1	4
LB	7	105	1	4	C	5 (complete ventral to dorsal)	x	x	dcran	-	vv	x	-	-	Fx	Oblique-Fx				5	7		no	1	2	yes	116	110	-6	4	6	2	8		3	3
LB	7	105	2	10	C	5 (complete ventral to dorsal)	x	x	d	-	dd	x	-	-	Fx	Transverse-Fx				11	12		no	1	1	no				9	11	2	8
LB	7	105	3	12	E	5 (complete ventral to dorsal)	x	x	-	-	dd	x	-	-	Fx	Oblique-Fx				-	-		no	k	k	no				11	n	n	n
LB	8	106	1	2	C	5 (complete ventral to dorsal)	x	x	v	-	vv	x	-	-	Fx	Comminuted-Fx		yes (6)		2	4	7	yes	0	2	yes	131	117	-14	2	4	2	8		5	5
LB	8	106	2	4	C	5 (complete ventral to dorsal)	x	x	-	-	-	x	-	-	Fx	Oblique-Fx				4	6		yes	0	1	yes				4	6	2	8
LB	8	106	3	5	C	5 (complete ventral to dorsal)	x	x	-	-	dd	x	-	-	Fx	Oblique-Fx				5	10		yes	0	5	yes				4	5	1	4
LB	8	106	4	6	A-B-C	5 (complete ventral to dorsal)	x	x	vcran	-	vv	x	-	-	Fx	Comminuted-Fx				7	8		no	1	1	yes				5	8	3	12
LB	8	106	5	12	D	6 (complete ventral to cranial)	x	x	-	-	-	-	-	-	Fx	Transverse-Fx				-	-		no	k	k	no				11	n	n	n
LB	8	107	1	4	A	1 (ventral)	x	x	-	-	-	x	-	-	Fx	Greenstick-Fx				-	-		no	k	k	no	120	126	6	4	4	0	0		2	1
LB	8	107	2	6	C	2 (dorsal)	-	-	-	-	-	x	-	-	Sclerosis		no			-	-		no	k	k	no				k	k	k	k
LB	8	108	1	4	C	1 (ventral)	x	x	-	-	dd	x	-	-	Fx	Transverse-Fx				4	5		yes	0	1	no	115	124	9	0	0	0	0		1	1
LB	8	109	1	2	C	5 (complete ventral to dorsal)	-	x	-	-	-	x	-	-	Sclerosis		yes (5)		2	7	11		no	4	4	no	127	127	0	k	k	k	k		3	2
LB	8	109	2	7	C	5 (complete ventral to dorsal)	x	x	-	-	dd	x	-	-	Fx	Comminuted-Fx				7	9		yes	0	2	no				0	0	0	0
LB	8	109	3	8	E	Kink formation	-	-	-	-	dd	-	-	-	Kink formation		no			8	9		yes	0	1	no				k	k	k	k
LB	8	110	1	1	C	5 (complete ventral to dorsal)	x	x	d	-	dd	x	-	-	Fx	Transverse-Fx		yes (4/6/8)		2	5		no	1	3	no	114	109	-5	1	2	1	4		2	1
LB	8	110	2	1	A-D	1 (ventral) and 3 (cranial)	-	-	-	-	-	x	x (new bone formation)	-	New bone formation		no			1	2		yes	0	1	no				k	k	k	k
LB	8	111	2	4	C	5 (complete ventral to dorsal)	x	x	-	-	-	x	-	-	Fx	Transverse-Fx				4	7		yes	0	2	no				4	6	2	8
LB	8	111	5	6	C	1 (ventral)	x	x	d	-	dd	x	-	-	Fx	Transverse-Fx		yes (7)		6	11		yes	0	5	no				0	0	0	0
LB	8	111	1	7	E	5 (complete ventral to dorsal)	x	x	-	-	vv	x	-	-	Fx	Oblique-Fx				7	10		yes	0	3	yes	120	119	-1	6	8	2	8		10	9
LB	8	111	4	4	C	Kink formation	-	-	-	-	vv	-	-	-	Kink formation		no			4	10		yes	0	5	no				k	k	k	k
LB	8	111	6	7	C	5 (complete ventral to dorsal)	x	x	-	-	-	-	-	-	Fx	Oblique-Fx				8	9		no	1	1	no				6	7	1	4
LB	8	111	3	8	C	5 (complete ventral to dorsal)	x	x	-	-	dd	x	-	-	Fx	Oblique-Fx				8	12		yes	0	4	no				0	0	0	0
LB	8	111	7	9	A	1 (ventral)	x	x	-	-	-	x	-	-	Fx	Oblique-Fx		yes (10)		-	-		no	k	k	no				8	11	3	12
LB	8	111	8	9	A	1 (ventral)	x	x	-	-	-	x	-	-	Fx	Greenstick-Fx				-	-		no	k	k	no				8	11	3	12
LB	8	111	9	8	B	1 (ventral)	-	x	-	-	-	x	-	-	Sclerosis		yes (10)		2	-	-		no	k	k	no				k	k	k	k
LB	8	111	10	10	B	1 (ventral)	x	x	-	-	-	x	-	-	Fx	Greenstick-Fx				-	-		no	k	k	no				9	10	1	4
LB	8	112	1	1	A-B	1 (ventral)	x	x	lat	-	-	x	-	A-B v	Fx	Oblique-Fx				-	-		no	k	k	no	119	128	9	0	0	0	0		5	5
LB	8	112	2	6	C	5 (complete ventral to dorsal)	x	x	-	-	dd	x	-	-	Fx	Oblique-Fx				7	12		no	1	5	yes				5	11	6	24
LB	8	112	3	8	C	5 (complete ventral to dorsal)	x	x	-	-	dd	x	-	-	Fx	Transverse-Fx		yes (9)		-	-		no	k	k	yes				0	0	0	0
LB	8	112	4	12	C	5 (complete ventral to dorsal)	x	x	d	-	dd	x	-	-	Fx	Comminuted-Fx				12	-		yes	0	b	no				11	n	n	n
LB	8	112	5	12	C	5 (complete ventral to dorsal)	x	x	-	-	-	-	-	-	Fx	Transverse-Fx				-	-		no	k	k	no				11	n	n	n
LB	8	113	1	6	D	6 (complete ventral to cranial)	x	x	-	-	-	x	-	-	Fx	Transverse-Fx				-	-		no	k	k	no	125	129	4	5	6	1	4		2	2
LB	8	113	2	6	C	1 (ventral)	x	x	-	x	-	x	-	-	Fx	Transverse-Fx		yes (8/9/11)		9	12		no	3	3	no				5	n	n	n
LB	8	114	2	3	C	5 (complete ventral to dorsal)	x	x	d	-	0d	x	-	-	Fx	Transverse-Fx		yes (9)		4	5	9	no	1	1	no	127	123	-4	3	4	1	4		7	7
LB	8	114	1	3	A	1 (ventral)	x	x	-	-	-	x	-	-	Fx	Oblique-Fx				-	-		no	k	k	no				3	4	1	4
LB	8	114	4	3	B	5 (complete ventral to dorsal)	x	x	-	-	-	x	-	-	Fx	Oblique-Fx				3	4		yes	0	1	no				3	4	1	4
LB	8	114	5	4	B	1 (ventral)	x	x	-	x	vv	x	-	-	Fx	Transverse-Fx		yes (8/12)		4	5	9	yes	0	1	no				0	0	0	0
LB	8	114	3	4	E	5 (complete ventral to dorsal)	x	x	-	-	dd	x	-	-	Fx	Oblique-Fx				5	7		no	1	2	no				4	5	1	4
LB	8	114	6	10	C	1 (ventral)	x	x	-	-	dd	-	-	-	Fx	Transverse-Fx				-	-		no	k	k	no				9	n	n	n
LB	8	114	7	12	C	1 (ventral)	x	x	-	-	-	x	-	-	Fx	Transverse-Fx				-	-		no	k	k	no				11	n	n	n
LB	8	115	1	2	A	1 (ventral)	x	x	-	-	-	x	-	-	Fx	Oblique-Fx				-	-		no	k	k	no	116	108	-8	2	n	n	n		6	6
LB	8	115	2	4	C	5 (complete ventral to dorsal)	x	x	vcaud	-	vv	x	-	-	Fx	Comminuted-Fx				6	7		no	1	1	yes				4	5	1	4
LB	8	115	3	4	C	5 (complete ventral to dorsal)	x	x	-	-	-	-	-	-	Fx	Transverse-Fx		yes (8/12)		5	7		no	1	2	yes				4	5	1	4
LB	8	115	4	7	E	5 (complete ventral to dorsal)	x	x	d	-	dd	x	-	-	Fx	Oblique-Fx		yes (11)		8	9		no	1	1	no				0	0	0	0
LB	8	115	5	8	C	5 (complete ventral to dorsal)	x	x	d	-	-	x	-	-	Fx	Transverse-Fx				9	11		no	1	2	no				7	9	2	8
LB	8	115	6	10	D	3 (cranial)	x	x	-	-	-	x	x (new bone formation)	-	Fx	Oblique-Fx		yes (11)		10	12		yes	0	2	no				9	n	n	n
LB	8	116	1	5	C	2 (dorsal)	x	x	-	-	dd	x	-	-	Fx	Transverse-Fx		yes (7)		5	7		yes	0	2	no				0	0	0	0
LB	8	116	2	6	C	5 (complete ventral to dorsal)	x	x	-	-	-	x	-	-	Fx	Transverse-Fx		yes (9)		6	8	12	yes	0	2	no	134	129	-5	5	6	1	4		6	5
LB	8	116	4	8	C	1 (ventral)	x	x	-	-	-	x	-	-	Fx	Transverse-Fx		yes (11)		8	12		yes	0	4	no				0	0	0	0
LB	8	116	3	9	C	5 (complete ventral to dorsal)	x	x	-	-	-	x	-	-	Fx	Transverse-Fx		yes (11)		10	11		no	1	1	no				8	9	1	4
LB	8	116	5	8	E	Kink formation	-	-	-	-	vv	-	-	-	Kink formation		no			8	9		yes	0	1	no				k	k	k	k
LB	8	116	6	10	B-C	5 (complete ventral to dorsal)	x	x	-	-	dv	x	-	-	Fx	Comminuted-Fx		yes (11)		10	12		yes	0	2	yes				0	0	0	0
LB	8	117	1	8	C	1 (ventral)	x	x	-	x	0d	x	-	-	Fx	Oblique-Fx		yes (11)		12	b		no	4	b	no	124	124	0	7	9	2	8		1	1
LB	8	118	1	6	C	5 (complete ventral to dorsal)	x	x	-	x	vv	x	-	-	Fx	Transverse-Fx		yes (10)		11	12		no	5	1	no	119	115	-4	5	6	1	4		4	4
LB	8	118	2	10	C	5 (complete ventral to dorsal)	x	x	v	-	vv	x	-	-	Fx	Comminuted-Fx				10	11		yes	0	1	yes				0	0	0	0
LB	8	118	3	10	E	Kink formation	-	x	-	x	dd	-	-	-	Kink formation		yes (12)		1	10	11		yes	0	1	no				k	k	k	k
LB	8	118	4	11	C	5 (complete ventral to dorsal)	x	x	d	-	-	x	-	-	Fx	Oblique-Fx				11	12		yes	0	1	yes				10	11	1	4
LB	8	119	1	1	E	Kink formation	-	x	-	-	vv	x	-	-	Kink formation		yes (2)	yes (8)	1	2	3	8	no	1	1	no	107	109	2	k	k	k	k		3	3
LB	8	119	2	4	C	2 (dorsal)	-	x	-	x	-	x	-	-	Sclerosis		yes (6)	yes (8)	2	7	10		no	2	3	no				k	k	k	k
LB	8	119	3	5	A	1 (ventral)	x	x	-	-	-	x	-	-	Fx	Oblique-Fx		yes (8)		-	-		no	k	k	no				4	5	1	4
LB	8	120	1	5	D	6 (complete ventral to cranial)	x	x	-	-	-	x	-	-	Fx	Transverse-Fx				6	7		no	1	1	no	112	117	5	4	7	3	12		2	2
LB	8	120	2	11	C	5 (complete ventral to dorsal)	x	x	caud	-	vv	x	-	-	Fx	Comminuted-Fx				11	12		yes	0	1	yes				10	11	1	4
LB	9	121	1	6	C	5 (complete ventral to dorsal)	x	x	vcaud	-	vv	x	-	-	Fx	Comminuted-Fx				6	9		yes	0	3	yes	129	115	-14	5	7	2	8		3	3
LB	9	121	2	6	C	2 (dorsal)	x	x	-	-	-	x	-	-	Fx	Transverse-Fx		yes (7)		6	7		yes	0	1	no				0	0	0	0
LB	9	121	3	7	E	Kink formation	-	x	-	-	dd	-	-	-	Kink formation		yes (8)	yes (11)	1	-	-		no	k	k	no				k	k	k	k
LB	9	122	1	9	C	5 (complete ventral to dorsal)	x	x	-	x	dd	x	-	-	Fx	Transverse-Fx		yes (11)		9	12		yes	0	3	no	120	122	2	8	9	1	4		2	2
LB	9	122	2	9	E	1 (ventral)	x	x	-	-	dd	x	-	-	Fx	Oblique-Fx				-	-		no	k	k	no				0	0	0	0
LB	9	123	1	6	C	5 (complete ventral to dorsal)	x	x	-	-	dd	x	-	-	Fx	Comminuted-Fx		yes (10)		6	9		yes	0	3	no	136	126	-10	5	6	1	4		4	4
LB	9	123	2	8	E	5 (complete ventral to dorsal)	x	x	-	-	vv	x	-	-	Fx	Oblique-Fx				8	9		yes	0	1	no				7	8	1	4
LB	9	123	3	8	A	1 (ventral)	x	x	-	-	-	x	-	-	Fx	Oblique-Fx				-	-		no	k	k	no				7	n	n	n
LB	9	123	4	8	A-B	1 (ventral)	x	x	-	-	vv	x	-	-	Fx	Oblique-Fx				8	10		yes	0	2	no				7	8	1	4
LB	9	124	1	3	C	5 (complete ventral to dorsal)	x	x	d	-	dd	x	-	-	Fx	Transverse-Fx		yes (11)		4	5	12	no	1	1	no	124	120	-4	3	6	3	12		3	3
LB	9	124	2	6	C	5 (complete ventral to dorsal)	x	x	-	-	-	x	-	-	Fx	Transverse-Fx				-	-		no	k	k	no				5	n	n	n
LB	9	124	3	11	E	5 (complete ventral to dorsal)	x	x	dcran	-	0v	x	-	-	Fx	Oblique-Fx				11	12		yes	0	1	no				0	0	0	0
LB	9	125	1	1	A	1 (ventral)	x	x	-	-	vv	x	-	-	Fx	Oblique-Fx				1	2		yes	0	1	no	118	118	0	0	0	0	0		5	5
LB	9	125	2	6	C	5 (complete ventral to dorsal)	x	x	caud	-	vv	x	-	-	Fx	Transverse-Fx				6	8		yes	0	2	no				5	6	1	4
LB	9	125	3	8	C	5 (complete ventral to dorsal)	x	x	caud	-	dd	x	-	-	Fx	Transverse-Fx				8	10		yes	0	2	no				7	9	2	8
LB	9	125	4	8	E	5 (complete ventral to dorsal)	x	x	-	x	dd	x	-	-	Fx	Transverse-Fx		yes (11)		8	9		yes	0	1	no				7	8	1	4
LB	9	125	5	11	D	6 (complete ventral to cranial)	x	x	-	-	-	x	-	-	Fx	Oblique-Fx				-	-		no	k	k	no				10	n	n	n
LB	9	126	1	3	C	5 (complete ventral to dorsal)	x	x	caud	-	dv	x	-	-	Fx	Comminuted-Fx				3	5		yes	0	2	yes				0	0	0	0
LB	9	126	2	4	C	5 (complete ventral to dorsal)	x	x	-	-	-	-	-	-	Fx	Transverse-Fx				6	7	12	no	1	1	no	116	114	-2	4	6	2	8		4	3
LB	9	126	3	6	E	Kink formation	-	-	-	-	dd	-	-	-	Kink formation		no			6	7		yes	0	1	no				k	k	k	k
LB	9	126	4	10	C	5 (complete ventral to dorsal)	x	x	-	x	dd	x	-	-	Fx	Transverse-Fx				11	12		no	1	1	no				9	11	2	8
LB	9	127	1	6	C	Kink formation	-	x	-	-	dd	-	-	-	Kink formation		yes (9)		3	6	7		yes	0	1	no	121	115	-6	k	k	k	k		3	3
LB	9	127	2	8	C	5 (complete ventral to dorsal)	x	x	vcaud	-	vv	x	-	-	Fx	Comminuted-Fx				8	10		yes	0	2	yes				7	8	1	4
LB	9	127	3	9	C	5 (complete ventral to dorsal)	x	x	-	-	-	x	-	-	Fx	Oblique-Fx		yes (11)		10	12		no	1	2	no				8	11	3	12
LB	9	128	1	2	C	5 (complete ventral to dorsal)	x	x	d	-	0d	x	-	-	Fx	Transverse-Fx		yes (12)		2	3		yes	0	1	no	128	121	-7	2	3	1	4		7	6
LB	9	128	2	10	C	5 (complete ventral to dorsal)	x	x	-	-	vv	x	-	-	Fx	Transverse-Fx				11	12		no	1	1	yes				9	11	2	8
LB	9	128	3	10	E	5 (complete ventral to dorsal)	x	x	d	-	vv	x	-	-	Fx	Oblique-Fx				10	11		yes	0	1	yes				9	10	1	4
LB	9	128	4	10	A	1 (ventral)	x	x	-	-	-	x	-	-	Fx	Greenstick-Fx				-	-		no	k	k	no				9	10	1	4
LB	9	128	5	10	A	1 (ventral)	x	x	-	-	-	x	-	-	Fx	Oblique-Fx				-	-		no	k	k	no				9	10	1	4
LB	9	128	6	11	B	1 (ventral)	x	x	-	-	-	x	-	-	Fx	Oblique-Fx				-	-		no	k	k	yes				10	11	1	4
LB	9	128	7	11	D	1 (ventral)	-	-	-	-	-	x	x (new bone formation)	-	New bone formation		no			-	-		no	k	k	no				k	k	k	k
LB	9	129	1	4	B	5 (complete ventral to dorsal)	x	x	-	-	vv	-	-	-	Fx	Comminuted-Fx		yes (8/11)		6	10		no	1	4	no	127	121	-6	4	6	2	8		5	5
LB	9	129	4	6	C	5 (complete ventral to dorsal)	x	x	-	-	-	x	-	-	Fx	Oblique-Fx		yes (12)		7	8		no	1	1	no				5	6	1	4
LB	9	129	2	8	A	1 (ventral)	x	x	-	-	vv	x	-	-	Fx	Oblique-Fx				-	-		no	k	k	no				7	11	4	16
LB	9	129	5	8	C	1 (ventral)	x	x	-	-	-	-	-	-	Fx	Greenstick-Fx				8	9		yes	0	1	no				7	n	n	n
LB	9	129	3	9	E	5 (complete ventral to dorsal)	x	x	d	-	dd	x	-	-	Fx	Oblique-Fx		yes (12)		9	10		yes	0	1	no				8	9	1	4
LB	9	130	1	9	C	5 (complete ventral to dorsal)	x	x	-	-	vv	x	-	-	Fx	Oblique-Fx				9	10		yes	0	1	no	129	127	-2	8	9	1	4		2	2
LB	9	130	2	9	C	5 (complete ventral to dorsal)	x	x	-	-	-	x	-	-	Fx	Oblique-Fx				-	-		no	k	k	no				8	9	1	4
LB	9	131	1	8	C	5 (complete ventral to dorsal)	x	x	d	-	-	x	-	-	Fx	Transverse-Fx				8	9		yes	0	1	no	131	120	-11	0	0	0	0		3	3
LB	9	131	2	11	C	5 (complete ventral to dorsal)	x	x	vcaud	-	vv	x	-	-	Fx	Comminuted-Fx				11	12		yes	0	1	yes				0	0	0	0
LB	9	131	3	11	E	5 (complete ventral to dorsal)	x	x	-	-	dd	x	-	-	Fx	Oblique-Fx				-	-		no	k	k	no				10	11	1	4
LB	9	132	5	1	D	6 (complete ventral to cranial)	x	x	-	-	-	-	-	-	Fx	Transverse-Fx		yes (2)		-	-		no	k	k	no				1	10	9	36
LB	9	132	1	6	C	5 (complete ventral to dorsal)	x	x	-	-	-	x	-	-	Fx	Transverse-Fx		yes (10)		6	7	10	yes	0	1	no	124	115	-9	5	6	1	4		5	5
LB	9	132	2	6	C	5 (complete ventral to dorsal)	x	x	-	-	dd	x	-	-	Fx	Transverse-Fx		yes (8/12)		6	7	12	yes	0	1	no				5	6	1	4
LB	9	132	4	10	A-B	1 (ventral)	x	x	-	-	vv	x	-	A-B v	Fx	Oblique-Fx				-	-		no	k	k	no				9	10	1	4
LB	9	132	3	12	C	5 (complete ventral to dorsal)	x	x	caud	-	dd	x	-	-	Fx	Comminuted-Fx				12	-		yes	0	b	yes				11	n	n	n
LB	9	133	1	4	E	Kink formation	-	x	-	-	vv	-	-	-	Kink formation		yes (6)	yes (9/12)	1	-	-		no	k	k	no	129	126	-3	k	k	k	k		3	3
LB	9	133	2	7	C	5 (complete ventral to dorsal)	x	x	-	-	dd	x	-	-	Fx	Oblique-Fx		yes (12)		8	9		no	1	1	no				6	7	1	4
LB	9	133	3	10	C	1 (ventral)	x	x	-	-	-	x	-	-	Fx	Oblique-Fx				-	-		no	k	k	no				9	n	n	n
LB	9	134	1	6	E	5 (complete ventral to dorsal)	x	x	v	-	-	x	-	-	Fx	Transverse-Fx				6	9		yes	0	3	yes	119	111	-8	5	7	2	8		4	4
LB	9	134	2	7	C	5 (complete ventral to dorsal)	x	x	-	-	dd	x	-	-	Fx	Transverse-Fx		yes (10)		7	9		yes	0	2	no				6	7	1	4
LB	9	134	3	8	C	5 (complete ventral to dorsal)	x	x	-	-	-	x	-	-	Fx	Oblique-Fx		yes (9)		8	12		yes	0	4	no				7	9	2	8
LB	9	134	4	11	C	5 (complete ventral to dorsal)	x	x	caud	-	dv	x	-	-	Fx	Comminuted-Fx				11	12		yes	0	1	yes				10	11	1	4
LB	9	135	1	6	C	Kink formation	-	x	-	-	vv	x	-	-	Kink formation		yes (7)	yes (10)	1	8	12		no	2	4	no	123	113	-10	k	k	k	k		3	3
LB	9	135	2	7	E	5 (complete ventral to dorsal)	x	x	-	-	vv	x	-	-	Fx	Transverse-Fx				11	12		no	4	1	no				6	8	2	8
LB	9	135	3	8	A	1 (ventral)	x	x	-	-	vv	x	-	-	Fx	Oblique-Fx				8	9		yes	0	1	no				7	8	1	4
LB	10	136	1	9	C	5 (complete ventral to dorsal)	x	x	caud	-	-	x	-	-	Fx	Transverse-Fx				9	10		yes	0	1	yes	124	125	1	8	n	n	n		1	1
LB	10	137	1	4	C	5 (complete ventral to dorsal)	x	x	caud	-	-	x	-	-	Fx	Oblique-Fx				4	7		yes	0	2	yes	121	122	1	4	5	1	4		3	2
LB	10	137	2	6	C	1 (ventral)	x	x	-	-	vv	x	-	-	Fx	Oblique-Fx		yes (10)		11	12		no	5	1	no				5	7	2	8
LB	10	137	3	11	E	Kink formation	-	-	-	-	vv	-	-	-	Kink formation		no			-	-		no	k	k	no				k	k	k	k
LB	10	138	1	3	C	5 (complete ventral to dorsal)	x	x	caud	-	dd	x	-	-	Fx	Oblique-Fx		yes (7)		3	8		yes	0	4	no	125	126	1	3	4	1	4	P10	8	8
LB	10	138	3	3	C	5 (complete ventral to dorsal)	x	x	-	-	dd	x	-	-	Fx	Oblique-Fx		yes (7)		8	9		no	5	1	no				0	0	0	0
LB	10	138	2	7	E	5 (complete ventral to dorsal)	x	x	-	-	dd	x	-	-	Fx	Oblique-Fx		yes (9)		7	9		yes	0	2	no				6	7	1	4
LB	10	138	4	8	C	5 (complete ventral to dorsal)	x	x	v	-	vv	x	-	-	Fx	Transverse-Fx				8	9		yes	0	1	no				7	9	2	8
LB	10	138	6	8	C	1 (ventral)	x	x	-	-	-	x	-	-	Fx	Greenstick-Fx				-	-		no	k	k	no				7	9	2	8
LB	10	138	7	8	A-B-C	5 (complete ventral to dorsal)	x	x	-	-	vv	x	-	A-B v	Fx	Comminuted-Fx				9	11		no	1	2	yes				7	9	2	8
LB	10	138	8	8	D	6 (complete ventral to cranial)	x	x	cran	-	-	x	-	-	Fx	Oblique-Fx				8	11		yes	0	3	yes				7	8	1	4
LB	10	138	5	9	C	5 (complete ventral to dorsal)	x	x	d	-	dd	x	-	-	Fx	Transverse-Fx				9	11		yes	0	2	no				8	9	1	4
LB	10	139	1	3	C	5 (complete ventral to dorsal)	x	x	vcaud	-	vv	x	-	-	Fx	Oblique-Fx		yes (6)		3	5	8	yes	0	2	yes	125	119	-6	3	4	1	4		4	4
LB	10	139	2	4	C	5 (complete ventral to dorsal)	x	x	-	-	dd	x	-	-	Fx	Transverse-Fx				4	5	8	yes	0	1	no				4	5	1	4
LB	10	139	3	6	C	5 (complete ventral to dorsal)	x	x	-	-	-	x	-	-	Fx	Transverse-Fx				6	7	10	yes	0	1	no				5	7	2	8
LB	10	139	4	7	E	Kink formation	-	x	-	-	dd	-	-	-	Kink formation		yes (10)		3	7	9		yes	0	2	no				k	k	k	k
LB	10	140	1	3	C	5 (complete ventral to dorsal)	x	x	-	-	dv	x	-	-	Fx	Comminuted-Fx				3	7		yes	0	3	no	120	111	-9	3	6	3	12		3	3
LB	10	140	2	6	C	5 (complete ventral to dorsal)	x	x	caud	-	dd	x	-	-	Fx	Comminuted-Fx		yes (10)		7	9		no	1	2	yes				5	7	2	8
LB	10	140	3	12	E	1 (ventral)	x	x	-	-	dd	-	-	-	Fx	Oblique-Fx				-	-		no	k	k	no				11	n	n	n
LB	10	141	1	3	C	5 (complete ventral to dorsal)	x	x	dcaud	-	dv	x	-	-	Fx	Oblique-Fx				3	12		yes	0	8	no	125	116	-9	0	0	0	0		5	5
LB	10	141	2	7	C	5 (complete ventral to dorsal)	x	x	-	-	-	x	-	-	Fx	Oblique-Fx		yes (12)		7	12		yes	0	5	no				6	7	1	4
LB	10	141	3	9	E	5 (complete ventral to dorsal)	x	x	-	-	dv	-	-	-	Fx	Transverse-Fx				10	11		no	1	1	no				8	10	2	8
LB	10	141	4	11	C	5 (complete ventral to dorsal)	x	x	-	-	0v	x	-	-	Fx	Transverse-Fx				12	b		no	1	b	no				10	11	1	4
LB	10	141	5	12	C	5 (complete ventral to dorsal)	x	x	-	-	vv	x	-	-	Fx	Oblique-Fx				12	-		yes	0	b	yes				0	0	0	0
LB	10	142	1	8	C-E	2 (dorsal)	x	x	-	-	dd	x	-	-	Fx	Oblique-Fx		yes (10)		8	10		yes	0	2	yes	123	122	-1	7	8	1	4		2	1
LB	10	142	2	9	A-B	1 (ventral)	-	-	-	-	-	x	-	A-B v	Intendation		no		-	-	-		no	k	k	no				k	k	k	k
LB	10	143	1	3	D	6 (complete ventral to cranial)	x	x	cran	-	-	x	-	-	Fx	Transverse-Fx				-	-		no	k	k	no	112	104	-8	3	n	n	n		3	3
LB	10	143	2	4	E	5 (complete ventral to dorsal)	x	x	caud	-	vv	x	-	-	Fx	Oblique-Fx				4	9		yes	0	4	yes				4	6	2	8
LB	10	143	3	10	C	5 (complete ventral to dorsal)	x	x	-	-	dv	x	-	-	Fx	Transverse-Fx				10	12		yes	0	2	yes				9	11	2	8
LB	10	144	1	5	A	1 (ventral)	x	x	-	-	-	x	-	-	Fx	Oblique-Fx				-	-		no	k	k	no				4	7	3	12
LB	10	144	2	7	C	5 (complete ventral to dorsal)	x	x	-	-	-	x	-	-	Fx	Oblique-Fx				7	8	10	yes	0	1	no	126	123	-3	0	0	0	0		3	3
LB	10	144	3	11	B	1 (ventral)	x	x	-	-	-	x	-	-	Fx	Oblique-Fx				11	12		yes	0	1	no				10	11	1	4
LB	10	145	1	6	C	5 (complete ventral to dorsal)	x	x	-	x	-	x	-	-	Fx	Transverse-Fx		yes (12)		6	11		yes	0	5	no	122	121	-1	0	0	0	0		3	2
LB	10	145	2	8	E	Kink formation	-	-	-	-	dd	-	-	-	Kink formation		no			-	-		no	k	k	no				k	k	k	k
LB	10	145	3	9	C	5 (complete ventral to dorsal)	x	x	d	-	-	x	-	-	Fx	Transverse-Fx				9	10		yes	0	1	no				0	0	0	0
LB	10	146	1	2	C	5 (complete ventral to dorsal)	x	x	d	-	dd	x	-	-	Fx	Transverse-Fx		yes (8)		2	4	8	yes	0	2	yes	120	111	-9	2	4	2	8		4	2
LB	10	146	2	7	E	Kink formation	-	-	-	-	vv	-	-	-	Kink formation		no			-	-		no	k	k	no				k	k	k	k
LB	10	146	3	8	C	2 (dorsal)	-	x	-	-	vv	x	x (new bone formation)	-	New bone formation		yes (9)		1	8	12		yes	0	4	yes				k	k	k	k
LB	10	146	4	8	C	2 (dorsal)	-	-	-	-	-	x	x (new bone formation)	-	New bone formation		no			8	12		yes	0	4	yes				k	k	k	k
LB	10	147	1	4	C	5 (complete ventral to dorsal)	x	x	vcaud	-	vv	x	-	-	Fx	Comminuted-Fx		yes (8)		4	10		yes	0	5	yes				0	0	0	0
LB	10	147	3	6	E	5 (complete ventral to dorsal)	x	x	d	-	dd	x	-	-	Fx	Transverse-Fx		yes (11)		7	8	11	no	1	1	no	119	106	-13	0	0	0	0		3	3
LB	10	147	2	7	C	5 (complete ventral to dorsal)	x	x	vcaud	-	vv	x	-	-	Fx	Comminuted-Fx				7	9		yes	0	2	yes				0	0	0	0
LB	10	148	1	5	C	5 (complete ventral to dorsal)	x	x	d	-	0v	x	-	-	Fx	Oblique-Fx		yes (8)		5	7	9	yes	0	2	no	122	123	1	4	5	1	4		4	3
LB	10	148	2	7	C	5 (complete ventral to dorsal)	-	-	-	-	-	x	-	-	Sclerosis		no			7	8	11	yes	0	1	no				k	k	k	k
LB	10	148	4	8	C	5 (complete ventral to dorsal)	x	x	vcaud	-	vv	x	-	-	Fx	Transverse-Fx				8	11		yes	0	3	yes				7	9	2	8
LB	10	148	3	9	E	1 (ventral)	x	x	-	-	dd	-	-	-	Fx	Oblique-Fx				-	-		no	k	k	no				8	n	n	n
LB	10	149	1	3	C	5 (complete ventral to dorsal)	x	x	dcaud	-	vv	x	-	-	Fx	Transverse-Fx				3	5		yes	0	2	yes				3	4	1	4
LB	10	149	2	4	C	5 (complete ventral to dorsal)	x	x	-	-	-	x	-	-	Fx	Transverse-Fx		yes (10)		4	5	11	yes	0	1	no	122	121	-1	4	5	1	4		4	4
LB	10	149	3	8	E	5 (complete ventral to dorsal)	x	x	-	-	dd	x	-	-	Fx	Oblique-Fx				8	10		yes	0	2	no				7	9	2	8
LB	10	149	4	9	C	5 (complete ventral to dorsal)	x	x	dcaud	-	-	x	-	-	Fx	Comminuted-Fx				9	11		yes	0	2	no				8	10	2	8
LB	10	150	1	6	C	5 (complete ventral to dorsal)	x	x	-	-	dv	x	-	-	Fx	Oblique-Fx				6	9		yes	0	3	yes	115	114	-1	5	7	2	8		2	2
LB	10	150	2	7	C	5 (complete ventral to dorsal)	x	x	-	-	dd	x	-	-	Fx	Transverse-Fx				7	12		yes	0	5	no				6	7	1	4

## Sheet: Healing summary
Hen ID	Callus_beginning	Callus_later	Swelling	Healing	Dislocation_fragment	Dislocation_later	Dislocation_total
1	y	0	y	y	n	y	y
1	y	0	n	n	n	n	n
2	n	y	y	y	n	n	n
3	y	0	n	y	y	n	y
4	n	n	n	y	n	n	n
4	y	0	n	y	y	n	y
4	n	y	n	y	y	n	y
4	y	0	n	y	y	n	y
5	y	0	y	y	y	n	y
5	n	n	y	y	n	n	n
6	y	0	y	y	y	n	y
6	y	0	n	y	y	n	y
7	y	0	n	n	y	n	y
7	y	0	n	y	n	n	n
8	y	0	n	n	n	n	n
8	y	0	n	y	y	n	y
9	n	n	n	n	n	n	n
9	n	n	n	n	n	n	n
9	n	n	n	n	n	n	n
10	n	y	n	y	n	n	n
10	y	0	n	y	n	n	n
10	n	y	y	y	n	n	n
10	n	n	n	y	y	n	y
12	n	n	n	y	n	n	n
12	y	0	n	y	n	n	n
12	y	0	n	y	n	n	n
13	n	n	y	n	y	n	y
14	n	n	n	y	n	n	n
14	n	n	n	n	n	n	n
15	y	0	n	y	y	n	y
15	y	0	n	n	n	n	n
16	n	y	n	n	n	n	n
16	n	y	n	y	n	n	n
17	y	0	y	y	y	n	y
17	y	0	y	y	y	n	y
17	y	0	n	n	n	n	n
18	y	0	n	y	n	n	n
18	n	n	n	y	n	n	n
18	n	n	n	n	n	n	n
19	y	0	y	y	n	n	n
19	y	0	y	y	y	n	y
20	y	0	n	y	y	n	y
20	y	0	y	y	n	n	n
21	y	0	n	y	n	n	n
21	y	0	y	y	y	n	y
21	n	n	n	n	n	n	n
22	y	0	y	y	y	n	y
22	y	0	n	n	y	n	y
23	n	y	n	y	y	n	y
23	n	y	n	y	n	n	n
23	y	0	n	n	y	n	y
23	n	n	n	y	n	n	n
24	n	y	n	n	y	n	y
25	n	y	n	y	y	n	y
25	y	0	y	n	n	n	n
25	y	0	y	y	y	n	y
27	n	y	n	y	n	n	n
28	n	y	n	y	y	n	y
28	n	y	y	n	n	n	n
28	n	n	y	n	n	n	n
29	n	y	n	y	y	n	y
29	y	0	n	y	n	y	y
29	y	0	n	y	n	n	n
30	n	y	n	y	y	n	y
30	n	n	n	y	n	n	n
31	y	0	y	y	y	n	y
31	n	y	n	y	y	n	y
32	y	0	n	y	y	n	y
32	y	0	y	y	y	n	y
33	n	y	n	y	n	n	n
33	y	0	n	y	y	n	y
33	n	n	n	y	n	n	n
33	n	y	n	y	y	n	y
34	y	0	y	y	y	n	y
34	n	n	n	y	n	n	n
35	y	0	n	y	n	y	y
35	n	y	n	y	n	n	n
36	y	0	n	y	n	n	n
36	y	0	y	y	y	n	y
37	y	0	n	y	n	n	n
38	n	y	n	y	n	n	n
38	y	0	n	y	y	n	y
38	n	n	n	y	n	n	n
39	y	0	n	y	n	n	n
39	n	n	n	y	n	n	n
41	y	0	n	y	y	n	y
41	n	n	n	y	n	n	n
42	y	0	n	y	n	n	n
43	y	0	n	y	y	n	y
43	y	0	n	y	n	n	n
43	n	n	n	y	n	n	n
44	y	0	n	y	n	n	n
44	n	n	n	y	n	y	y
44	y	0	n	y	n	n	n
44	n	n	n	y	n	n	n
45	y	0	n	y	y	n	y
45	y	0	n	y	n	n	n
45	n	y	n	y	n	n	n
46	y	0	n	y	y	n	y
46	n	n	n	y	n	n	n
47	n	y	n	y	y	n	y
47	y	0	y	y	y	n	y
47	n	n	n	n	n	n	n
48	n	y	y	y	y	n	y
48	n	y	y	y	n	n	n
48	y	0	n	y	n	n	n
49	n	y	y	y	n	y	y
49	y	0	n	y	y	n	y
50	y	0	n	y	y	n	y
51	y	0	n	y	n	n	n
51	y	0	n	y	y	n	y
52	y	0	n	y	n	n	n
52	y	0	n	y	y	n	y
53	n	y	n	y	n	n	n
53	y	0	n	y	n	n	n
53	y	0	y	y	y	n	y
53	n	y	y	y	n	n	n
54	y	0	y	y	n	n	n
54	n	y	y	y	y	n	y
55	y	0	n	y	n	n	n
55	y	0	n	y	n	n	n
55	n	n	n	n	n	n	n
56	y	0	n	y	n	n	n
56	n	y	y	y	n	n	n
56	n	y	n	y	n	n	n
56	y	0	n	y	n	n	n
56	n	n	n	n	n	n	n
58	n	n	n	n	n	n	n
58	y	0	y	y	y	n	y
59	n	y	n	y	y	n	y
59	n	n	n	y	n	n	n
60	n	y	n	y	n	y	y
60	n	y	n	y	n	n	n
60	n	n	n	y	n	n	n
61	y	0	n	y	n	n	n
61	n	n	n	y	n	n	n
61	n	y	n	n	y	n	y
62	y	0	n	y	y	n	y
62	y	0	n	y	y	n	y
63	y	0	n	y	n	n	n
63	n	y	n	y	n	n	n
63	n	y	n	n	n	y	y
64	y	0	y	y	y	n	y
64	y	0	n	y	n	n	n
65	y	0	n	y	n	n	n
66	y	0	n	y	n	n	n
66	n	y	n	y	y	n	y
66	n	y	n	y	n	n	n
67	y	0	y	y	y	n	y
69	y	0	n	y	y	n	y
69	n	n	n	y	y	n	y
70	y	0	n	y	n	n	n
70	y	0	n	y	y	n	y
70	y	0	n	y	n	n	n
70	y	0	y	y	y	n	y
71	y	0	y	y	y	n	y
71	n	y	y	y	n	n	n
71	n	n	n	y	n	n	n
71	y	0	n	y	n	n	n
71	y	0	y	y	n	y	y
72	n	y	n	y	n	n	n
72	y	0	n	y	n	n	n
72	y	0	y	y	y	n	y
72	n	n	n	y	n	n	n
73	y	0	n	y	n	n	n
74	n	n	n	n	n	y	y
74	y	0	n	y	n	n	n
75	y	0	n	y	n	n	n
75	n	y	n	y	y	n	y
76	n	n	n	n	n	n	n
77	n	y	n	n	n	n	n
77	n	y	n	n	n	n	n
77	y	0	n	y	y	n	y
77	n	y	n	y	n	n	n
77	n	y	y	y	y	n	y
77	n	n	n	n	n	n	n
77	n	n	n	n	n	n	n
77	n	n	n	n	y	n	y
77	y	0	y	n	n	n	n
78	y	0	n	y	n	n	n
78	y	0	n	y	n	n	n
78	n	y	n	y	n	n	n
79	n	y	n	y	n	n	n
79	y	0	n	n	n	n	n
79	n	y	n	n	n	n	n
79	n	n	n	n	n	n	n
79	n	n	n	n	n	n	n
79	n	n	n	n	n	n	n
80	y	0	n	y	y	n	y
80	y	0	y	y	y	n	y
80	n	n	n	y	n	n	n
80	n	n	n	n	n	n	n
80	n	n	n	n	n	n	n
81	y	0	y	y	n	n	n
81	y	0	n	n	y	n	y
81	n	y	y	y	n	n	n
81	n	n	n	y	n	n	n
81	n	y	n	y	y	n	y
82	y	0	n	y	y	n	y
82	y	0	n	y	n	n	n
83	y	0	n	y	y	n	y
83	n	n	n	y	n	n	n
83	y	0	n	n	n	n	n
84	n	n	n	n	n	n	n
84	n	y	y	y	y	n	y
84	n	n	n	n	n	n	n
84	n	y	n	y	n	n	n
84	n	n	n	y	n	n	n
84	y	0	n	y	y	n	y
84	n	y	n	y	n	y	y
84	n	n	n	n	n	n	n
85	n	n	n	y	n	n	n
86	n	n	n	y	n	n	n
86	n	y	n	n	y	n	y
86	n	y	n	y	n	n	n
86	n	n	n	y	n	n	n
86	n	y	y	y	y	n	y
87	y	0	y	y	n	n	n
87	y	0	n	y	n	n	n
87	y	0	n	y	y	n	y
88	n	y	y	y	n	n	n
88	n	y	n	y	n	n	n
88	y	0	n	y	y	n	y
89	n	y	n	y	y	n	y
89	y	0	y	y	y	n	y
89	n	y	n	y	n	n	n
89	y	0	n	y	n	n	n
89	n	n	n	y	n	n	n
90	y	0	y	y	n	n	n
91	n	n	n	y	n	n	n
92	n	y	n	n	n	y	y
92	n	n	n	n	n	n	n
92	y	0	n	n	y	n	y
92	n	y	n	y	y	n	y
92	n	y	n	y	n	n	n
92	n	n	n	y	n	n	n
93	n	y	y	y	y	n	y
93	y	0	n	y	n	y	y
93	n	y	n	y	n	y	y
93	y	0	n	y	y	n	y
93	n	y	n	y	n	n	n
93	n	n	n	y	n	y	y
93	y	0	n	y	y	n	y
94	n	n	n	n	n	n	n
94	n	n	n	y	n	n	n
94	n	n	n	y	n	n	n
94	n	n	n	y	n	n	n
95	n	y	n	y	n	n	n
95	n	y	y	y	y	n	y
95	n	y	n	y	n	n	n
95	n	y	n	y	y	n	y
95	n	y	n	n	y	n	y
96	y	0	y	y	y	n	y
96	n	y	n	y	n	n	n
97	n	y	y	y	y	n	y
97	n	n	y	y	n	n	n
97	n	n	n	y	n	n	n
98	n	y	n	n	n	n	n
98	y	0	n	n	n	n	n
99	y	0	y	y	y	n	y
99	n	y	y	y	y	n	y
99	n	y	y	y	n	y	y
99	y	0	y	y	y	n	y
99	n	n	n	y	y	n	y
99	n	y	n	y	n	n	n
100	y	0	y	y	n	n	n
100	y	0	y	y	y	n	y
100	y	0	y	y	n	n	n
102	y	0	n	y	n	n	n
103	n	y	n	y	n	n	n
103	y	0	y	y	n	n	n
104	y	0	y	y	n	n	n
104	y	0	y	y	n	n	n
104	y	0	y	y	n	n	n
104	y	0	n	y	n	n	n
104	n	y	y	y	y	n	y
105	n	y	y	y	y	n	y
105	n	y	n	y	y	n	y
105	n	n	n	n	n	n	n
106	y	0	y	y	y	n	y
106	y	0	y	y	n	n	n
106	y	0	y	y	n	n	n
106	n	y	y	y	y	n	y
106	n	n	n	n	n	n	n
107	n	n	n	y	n	n	n
108	y	0	n	y	n	n	n
109	y	0	n	y	n	n	n
110	n	y	n	y	y	n	y
111	y	0	n	y	n	n	n
111	y	0	n	y	y	n	y
111	y	0	y	y	n	n	n
111	n	y	n	y	n	n	n
111	y	0	n	y	n	n	n
111	n	n	n	y	n	n	n
111	n	n	n	y	n	n	n
111	n	n	n	y	n	n	n
112	n	n	n	y	y	n	y
112	n	y	y	y	n	n	n
112	n	n	y	y	n	n	n
112	y	0	n	n	y	n	y
112	n	n	n	n	n	n	n
113	n	n	n	y	n	n	n
113	n	y	n	n	n	y	y
114	n	y	n	y	y	n	y
114	n	n	n	y	n	n	n
114	y	0	n	y	n	n	n
114	y	0	n	y	n	y	y
114	n	y	n	y	n	n	n
114	n	n	n	n	n	n	n
114	n	n	n	n	n	n	n
115	n	n	n	n	n	n	n
115	n	y	y	y	y	n	y
115	n	y	y	y	n	n	n
115	n	y	n	y	y	n	y
115	n	y	n	y	y	n	y
115	y	0	n	n	n	n	n
116	y	0	n	y	n	n	n
116	y	0	n	y	n	n	n
116	y	0	n	y	n	n	n
116	n	y	n	y	n	n	n
116	y	0	y	y	n	n	n
117	n	y	n	y	n	y	y
118	n	y	n	y	n	y	y
118	y	0	y	y	y	n	y
118	y	0	y	y	y	n	y
119	n	n	n	y	n	n	n
120	n	y	n	y	n	n	n
120	y	0	y	y	y	n	y
121	y	0	y	y	y	n	y
121	y	0	n	y	n	n	n
122	y	0	n	y	n	y	y
122	n	n	n	y	n	n	n
123	y	0	n	y	n	n	n
123	y	0	n	y	n	n	n
123	n	n	n	n	n	n	n
123	y	0	n	y	n	n	n
124	n	y	n	y	y	n	y
124	n	n	n	n	n	n	n
124	y	0	n	y	y	n	y
125	y	0	n	y	n	n	n
125	y	0	n	y	y	n	y
125	y	0	n	y	y	n	y
125	y	0	n	y	n	y	y
125	n	n	n	n	n	n	n
126	y	0	y	y	y	n	y
126	n	y	n	y	n	n	n
126	n	y	n	y	n	y	y
127	y	0	y	y	y	n	y
127	n	y	n	y	n	n	n
128	y	0	n	y	y	n	y
128	n	y	y	y	n	n	n
128	y	0	y	y	y	n	y
128	n	n	n	y	n	n	n
128	n	n	n	y	n	n	n
128	n	n	y	y	n	n	n
129	n	y	n	y	n	n	n
129	n	y	n	y	n	n	n
129	n	n	n	y	n	n	n
129	y	0	n	n	n	n	n
129	y	0	n	y	y	n	y
130	y	0	n	y	n	n	n
130	n	n	n	y	n	n	n
131	y	0	n	y	y	n	y
131	y	0	y	y	y	n	y
131	n	n	n	y	n	n	n
132	n	n	n	y	n	n	n
132	y	0	n	y	n	n	n
132	y	0	n	y	n	n	n
132	n	n	n	y	n	n	n
132	y	0	y	n	y	n	y
133	n	y	n	y	n	n	n
133	n	n	n	n	n	n	n
134	y	0	y	y	y	n	y
134	y	0	n	y	n	n	n
134	y	0	n	y	n	n	n
134	y	0	y	y	y	n	y
135	n	y	n	y	n	n	n
135	y	0	n	y	n	n	n
136	y	0	y	n	y	n	y
137	y	0	y	y	y	n	y
137	n	y	n	y	n	n	n
138	y	0	n	y	y	n	y
138	n	y	n	y	n	n	n
138	y	0	n	y	n	n	n
138	y	0	n	y	y	n	y
138	n	n	n	y	n	n	n
138	n	y	y	y	n	n	n
138	y	0	y	y	y	n	y
138	y	0	n	y	y	n	y
139	y	0	y	y	y	n	y
139	y	0	n	y	n	n	n
139	y	0	n	y	n	n	n
140	y	0	n	y	n	n	n
140	n	y	y	y	y	n	y
140	n	n	n	n	n	n	n
141	y	0	n	y	y	n	y
141	y	0	n	y	n	n	n
141	n	y	n	y	n	n	n
141	n	y	n	y	n	n	n
141	y	0	y	y	n	n	n
142	y	0	y	y	n	n	n
143	n	n	n	n	y	n	y
143	y	0	y	y	y	n	y
143	y	0	y	y	n	n	n
144	n	n	n	y	n	n	n
144	y	0	n	y	n	n	n
144	y	0	n	y	n	n	n
145	y	0	n	y	n	y	y
145	y	0	n	y	y	n	y
146	y	0	y	y	y	n	y
147	y	0	y	y	y	n	y
147	n	y	n	y	y	n	y
147	y	0	y	y	y	n	y
148	y	0	n	y	y	n	y
148	y	0	y	y	y	n	y
148	n	n	n	n	n	n	n
149	y	0	y	y	y	n	y
149	y	0	n	y	n	n	n
149	y	0	n	y	n	n	n
149	y	0	n	y	y	n	y
150	y	0	y	y	n	n	n
150	y	0	n	y	n	n	n

## Sheet: _xltb_storage_
XL Toolbox Settings
	export_preset	<?xml version="1.0" encoding="utf-16"?>_x000D_ <Preset xmlns:xsi="http://www.w3.org/2001/XMLSchema-instance" xmlns:xsd="http://www.w3.org/2001/XMLSchema">_x000D_ <Name>Tiff, 300 dpi, RGB, Transparente Leinwand</Name>_x000D_ <Dpi>300</Dpi>_x000D_ <FileType>Tiff</FileType>_x000D_ <ColorSpace>Rgb</ColorSpace>_x000D_ <Transparency>TransparentCanvas</Transparency>_x000D_ <UseColorProfile>false</UseCol…
	export_path	C:\Users\Sarah\Desktop\einzureichendes Manuskript\Figure10_v2.tif
